# Supplementary material for: Process-evaluation of forest aerosol-cloud-climate feedback shows clear evidence from observations and large uncertainty in models
Source: Nat Commun. 2024 Feb 7;15:969. doi: 10.1038/s41467-024-45001-y (PMC10850362; doi:10.1038/s41467-024-45001-y)
Supplement: Supplementary file 3 — Source Data [file 41467_2024_45001_MOESM3_ESM.zip]

Archive with 4 entries (3 files):
- SourceData/
- SourceData/Fig4Fig5.csv
- SourceData/Fig2Fig3.csv
- SourceData/# README.md
