# Supplementary material for: Process-evaluation of forest aerosol-cloud-climate feedback shows clear evidence from observations and large uncertainty in models
Source: Nat Commun. 2024 Feb 7;15:969. doi: 10.1038/s41467-024-45001-y (PMC10850362; doi:10.1038/s41467-024-45001-y)
Supplement: Supplementary file 3 — Source Data [file 41467_2024_45001_MOESM3_ESM.zip › SourceData/Fig4Fig5.csv]

time	lat	lon	OA [ugm-3]	COT []	r_eff [um]	station	data_source
2012-07-01	64.35073040887204	24.375	1.26562625	11.598585	13.771032	ATTO	ECHAM-SALSA
2012-07-01	64.35073040887204	26.25	1.26562625	31.440903	8.196594	ATTO	ECHAM-SALSA
2012-07-01	64.35073040887204	28.125	1.26562625	30.382397	6.8865757	ATTO	ECHAM-SALSA
2012-07-01	64.35073040887204	30.0	1.26562625	34.299904	5.8311195	ATTO	ECHAM-SALSA
2012-07-01	62.48557052203638	26.25	1.26562625	14.667716	8.120436	ATTO	ECHAM-SALSA
2012-07-01	62.48557052203638	30.0	1.26562625	40.21051	13.505161	ATTO	ECHAM-SALSA
2012-07-01	60.62039592682646	28.125	1.26562625	32.39266	7.6636143	ATTO	ECHAM-SALSA
2012-07-01	60.62039592682646	30.0	1.26562625	12.435434	8.394972	ATTO	ECHAM-SALSA
2012-07-02	64.35073040887204	24.375	1.065964	35.35011	8.96026	ATTO	ECHAM-SALSA
2012-07-02	64.35073040887204	26.25	1.065964	6.996196	10.140227	ATTO	ECHAM-SALSA
2012-07-02	64.35073040887204	28.125	1.065964	11.275768	8.410035	ATTO	ECHAM-SALSA
2012-07-02	64.35073040887204	30.0	1.065964	13.439419	8.232572	ATTO	ECHAM-SALSA
2012-07-02	62.48557052203638	26.25	1.065964	21.152725	5.6455555	ATTO	ECHAM-SALSA
2012-07-02	62.48557052203638	28.125	1.065964	30.036232	8.657295	ATTO	ECHAM-SALSA
2012-07-02	62.48557052203638	30.0	1.065964	6.6076345	6.4703355	ATTO	ECHAM-SALSA
2012-07-02	60.62039592682646	24.375	1.065964	20.578703	5.7539763	ATTO	ECHAM-SALSA
2012-07-02	60.62039592682646	26.25	1.065964	23.62294	8.0434065	ATTO	ECHAM-SALSA
2012-07-02	60.62039592682646	28.125	1.065964	26.33873	7.887453	ATTO	ECHAM-SALSA
2012-07-02	60.62039592682646	30.0	1.065964	8.321491	4.834078	ATTO	ECHAM-SALSA
2012-07-03	60.62039592682646	26.25	0.39363994	5.3168077	12.956019	ATTO	ECHAM-SALSA
2012-07-03	60.62039592682646	28.125	0.39363994	10.245805	6.2959356	ATTO	ECHAM-SALSA
2012-07-04	60.62039592682646	26.25	0.742803155	20.97362	9.354766	ATTO	ECHAM-SALSA
2012-07-05	60.62039592682646	28.125	1.00057607	49.536015	9.830991	ATTO	ECHAM-SALSA
2012-07-06	62.48557052203638	26.25	0.8396233	20.96663	1.6535014	ATTO	ECHAM-SALSA
2012-07-07	62.48557052203638	24.375	0.92986925	5.4852376	5.4303117	ATTO	ECHAM-SALSA
2012-07-07	62.48557052203638	26.25	0.92986925	8.333605	11.1556635	ATTO	ECHAM-SALSA
2012-07-07	62.48557052203638	28.125	0.92986925	11.169936	11.358086	ATTO	ECHAM-SALSA
2012-07-08	64.35073040887204	22.5	1.0978536	8.892902	5.2169886	ATTO	ECHAM-SALSA
2012-07-08	62.48557052203638	22.5	1.0978536	11.089727	8.39129	ATTO	ECHAM-SALSA
2012-07-08	62.48557052203638	24.375	1.0978536	10.821181	23.622797	ATTO	ECHAM-SALSA
2012-07-08	62.48557052203638	26.25	1.0978536	6.2274833	5.8171086	ATTO	ECHAM-SALSA
2012-07-08	60.62039592682646	24.375	1.0978536	5.707254	84.99492	ATTO	ECHAM-SALSA
2012-07-08	60.62039592682646	26.25	1.0978536	8.139771	32.424374	ATTO	ECHAM-SALSA
2012-07-08	60.62039592682646	28.125	1.0978536	8.009641	1.4758804	ATTO	ECHAM-SALSA
2012-07-09	64.35073040887204	22.5	0.66121685	23.23073	9.498084	ATTO	ECHAM-SALSA
2012-07-09	64.35073040887204	24.375	0.66121685	15.3882065	15.843544	ATTO	ECHAM-SALSA
2012-07-09	64.35073040887204	26.25	0.66121685	41.063095	17.171919	ATTO	ECHAM-SALSA
2012-07-09	60.62039592682646	26.25	0.66121685	45.051617	7.2713947	ATTO	ECHAM-SALSA
2012-07-09	60.62039592682646	28.125	0.66121685	45.95145	9.346454	ATTO	ECHAM-SALSA
2012-07-09	60.62039592682646	30.0	0.66121685	16.06853	8.735325	ATTO	ECHAM-SALSA
2012-07-10	64.35073040887204	28.125	1.1497732	45.156258	12.438851	ATTO	ECHAM-SALSA
2012-07-10	64.35073040887204	30.0	1.1497732	33.35755	15.22308	ATTO	ECHAM-SALSA
2012-07-10	62.48557052203638	28.125	1.1497732	9.102717	2.787006	ATTO	ECHAM-SALSA
2012-07-10	62.48557052203638	30.0	1.1497732	8.915716	18.456816	ATTO	ECHAM-SALSA
2012-07-10	60.62039592682646	22.5	1.1497732	27.772665	9.648813	ATTO	ECHAM-SALSA
2012-07-10	60.62039592682646	24.375	1.1497732	10.054544	8.136516	ATTO	ECHAM-SALSA
2012-07-10	60.62039592682646	26.25	1.1497732	27.517588	9.033512	ATTO	ECHAM-SALSA
2012-07-10	60.62039592682646	28.125	1.1497732	16.990852	10.508609	ATTO	ECHAM-SALSA
2012-07-10	60.62039592682646	30.0	1.1497732	14.284345	5.246717	ATTO	ECHAM-SALSA
2012-07-11	64.35073040887204	22.5	0.5527651250000001	19.347202	6.0755863	ATTO	ECHAM-SALSA
2012-07-11	62.48557052203638	22.5	0.5527651250000001	17.288	3.6548316	ATTO	ECHAM-SALSA
2012-07-11	60.62039592682646	30.0	0.5527651250000001	22.523096	8.732194	ATTO	ECHAM-SALSA
2012-07-12	64.35073040887204	22.5	0.90019025	43.734955	6.289196	ATTO	ECHAM-SALSA
2012-07-12	64.35073040887204	24.375	0.90019025	32.007595	11.775264	ATTO	ECHAM-SALSA
2012-07-12	64.35073040887204	26.25	0.90019025	26.882027	11.867012	ATTO	ECHAM-SALSA
2012-07-12	64.35073040887204	28.125	0.90019025	29.019596	12.847221	ATTO	ECHAM-SALSA
2012-07-12	64.35073040887204	30.0	0.90019025	31.289642	8.573513	ATTO	ECHAM-SALSA
2012-07-12	62.48557052203638	22.5	0.90019025	6.0420027	4.658806	ATTO	ECHAM-SALSA
2012-07-12	62.48557052203638	24.375	0.90019025	15.658494	7.291268	ATTO	ECHAM-SALSA
2012-07-12	62.48557052203638	26.25	0.90019025	25.539175	9.411273	ATTO	ECHAM-SALSA
2012-07-12	62.48557052203638	28.125	0.90019025	39.558296	10.525698	ATTO	ECHAM-SALSA
2012-07-12	62.48557052203638	30.0	0.90019025	19.98573	12.511105	ATTO	ECHAM-SALSA
2012-07-13	64.35073040887204	28.125	0.27403219	24.020023	3.700643	ATTO	ECHAM-SALSA
2012-07-13	64.35073040887204	30.0	0.27403219	5.0590014	16.524822	ATTO	ECHAM-SALSA
2012-07-13	62.48557052203638	22.5	0.27403219	9.699231	8.09113	ATTO	ECHAM-SALSA
2012-07-13	62.48557052203638	30.0	0.27403219	17.186256	9.468141	ATTO	ECHAM-SALSA
2012-07-13	60.62039592682646	24.375	0.27403219	22.960602	14.504662	ATTO	ECHAM-SALSA
2012-07-13	60.62039592682646	26.25	0.27403219	19.87032	40.962627	ATTO	ECHAM-SALSA
2012-07-14	64.35073040887204	22.5	0.3886854349999999	10.732649	9.386246	ATTO	ECHAM-SALSA
2012-07-14	64.35073040887204	30.0	0.3886854349999999	15.588954	7.8118277	ATTO	ECHAM-SALSA
2012-07-14	62.48557052203638	22.5	0.3886854349999999	16.708628	12.631491	ATTO	ECHAM-SALSA
2012-07-14	62.48557052203638	24.375	0.3886854349999999	17.982475	11.533955	ATTO	ECHAM-SALSA
2012-07-14	62.48557052203638	26.25	0.3886854349999999	6.130169	11.256147	ATTO	ECHAM-SALSA
2012-07-14	62.48557052203638	28.125	0.3886854349999999	12.136931	11.530022	ATTO	ECHAM-SALSA
2012-07-14	60.62039592682646	24.375	0.3886854349999999	39.271503	9.819182	ATTO	ECHAM-SALSA
2012-07-14	60.62039592682646	26.25	0.3886854349999999	21.092648	13.462303	ATTO	ECHAM-SALSA
2012-07-14	60.62039592682646	28.125	0.3886854349999999	22.613333	11.070865	ATTO	ECHAM-SALSA
2012-07-14	60.62039592682646	30.0	0.3886854349999999	12.583168	3.4615645	ATTO	ECHAM-SALSA
2012-07-15	64.35073040887204	24.375	0.59817677	30.786676	6.7580347	ATTO	ECHAM-SALSA
2012-07-15	64.35073040887204	26.25	0.59817677	21.299227	8.206008	ATTO	ECHAM-SALSA
2012-07-15	64.35073040887204	28.125	0.59817677	22.850906	9.385892	ATTO	ECHAM-SALSA
2012-07-15	64.35073040887204	30.0	0.59817677	23.494816	11.835396	ATTO	ECHAM-SALSA
2012-07-15	62.48557052203638	28.125	0.59817677	5.327869	13.49848	ATTO	ECHAM-SALSA
2012-07-15	62.48557052203638	30.0	0.59817677	18.96214	4.478817	ATTO	ECHAM-SALSA
2012-07-16	62.48557052203638	28.125	1.02391562	27.276127	7.934746	ATTO	ECHAM-SALSA
2012-07-16	60.62039592682646	28.125	1.02391562	12.350488	11.220221	ATTO	ECHAM-SALSA
2012-07-16	60.62039592682646	30.0	1.02391562	6.6675043	3.5557535	ATTO	ECHAM-SALSA
2012-07-17	62.48557052203638	30.0	0.60628098	8.90515	7.489643	ATTO	ECHAM-SALSA
2012-07-17	60.62039592682646	26.25	0.60628098	13.917612	1.9789	ATTO	ECHAM-SALSA
2012-07-17	60.62039592682646	28.125	0.60628098	25.809807	8.256023	ATTO	ECHAM-SALSA
2012-07-17	60.62039592682646	30.0	0.60628098	24.862682	8.464363	ATTO	ECHAM-SALSA
2012-07-18	64.35073040887204	26.25	0.869890115	11.40657	13.48848	ATTO	ECHAM-SALSA
2012-07-18	60.62039592682646	22.5	0.869890115	5.1462765	2.7188127	ATTO	ECHAM-SALSA
2012-07-18	60.62039592682646	30.0	0.869890115	16.947273	4.6069093	ATTO	ECHAM-SALSA
2012-07-19	64.35073040887204	28.125	0.6431897	15.204115	7.842016	ATTO	ECHAM-SALSA
2012-07-19	62.48557052203638	30.0	0.6431897	9.69807	8.999785	ATTO	ECHAM-SALSA
2012-07-20	64.35073040887204	22.5	0.41821764	11.0798855	10.135502	ATTO	ECHAM-SALSA
2012-07-20	64.35073040887204	24.375	0.41821764	14.051538	6.4995704	ATTO	ECHAM-SALSA
2012-07-20	64.35073040887204	26.25	0.41821764	17.234138	6.8022175	ATTO	ECHAM-SALSA
2012-07-20	62.48557052203638	28.125	0.41821764	9.362765	8.614389	ATTO	ECHAM-SALSA
2012-07-20	60.62039592682646	30.0	0.41821764	17.4606	5.873212	ATTO	ECHAM-SALSA
2012-07-21	64.35073040887204	28.125	0.43546204	27.733252	9.640767	ATTO	ECHAM-SALSA
2012-07-21	64.35073040887204	30.0	0.43546204	9.728022	9.133752	ATTO	ECHAM-SALSA
2012-07-23	62.48557052203638	30.0	0.6999082	19.24814	12.467711	ATTO	ECHAM-SALSA
2012-07-23	60.62039592682646	22.5	0.6999082	20.25787	6.5551863	ATTO	ECHAM-SALSA
2012-07-24	62.48557052203638	24.375	0.6801878349999999	19.083782	8.408384	ATTO	ECHAM-SALSA
2012-07-24	62.48557052203638	28.125	0.6801878349999999	14.992415	9.296564	ATTO	ECHAM-SALSA
2012-07-24	62.48557052203638	30.0	0.6801878349999999	22.688173	8.23444	ATTO	ECHAM-SALSA
2012-07-24	60.62039592682646	24.375	0.6801878349999999	10.309861	8.519952	ATTO	ECHAM-SALSA
2012-07-24	60.62039592682646	26.25	0.6801878349999999	14.274485	12.742737	ATTO	ECHAM-SALSA
2012-07-24	60.62039592682646	28.125	0.6801878349999999	20.919535	13.992507	ATTO	ECHAM-SALSA
2012-07-24	60.62039592682646	30.0	0.6801878349999999	34.441296	11.743635	ATTO	ECHAM-SALSA
2012-07-25	60.62039592682646	24.375	0.704524715	17.066479	10.2782345	ATTO	ECHAM-SALSA
2012-07-25	60.62039592682646	26.25	0.704524715	17.263113	9.645744	ATTO	ECHAM-SALSA
2012-07-25	60.62039592682646	28.125	0.704524715	20.508204	9.834536	ATTO	ECHAM-SALSA
2012-07-25	60.62039592682646	30.0	0.704524715	17.479868	9.703949	ATTO	ECHAM-SALSA
2012-07-26	64.35073040887204	26.25	1.35220145	37.994656	8.158404	ATTO	ECHAM-SALSA
2012-07-26	62.48557052203638	24.375	1.35220145	16.994358	7.5233407	ATTO	ECHAM-SALSA
2012-07-26	60.62039592682646	28.125	1.35220145	26.123621	5.5590253	ATTO	ECHAM-SALSA
2012-07-27	64.35073040887204	30.0	0.46738721	17.523169	7.274307	ATTO	ECHAM-SALSA
2012-07-27	62.48557052203638	28.125	0.46738721	8.844145	11.365386	ATTO	ECHAM-SALSA
2012-07-27	62.48557052203638	30.0	0.46738721	13.982471	12.201689	ATTO	ECHAM-SALSA
2012-07-27	60.62039592682646	24.375	0.46738721	8.668119	10.530566	ATTO	ECHAM-SALSA
2012-07-27	60.62039592682646	26.25	0.46738721	29.952457	11.734413	ATTO	ECHAM-SALSA
2012-07-27	60.62039592682646	28.125	0.46738721	38.974876	9.909588	ATTO	ECHAM-SALSA
2012-07-27	60.62039592682646	30.0	0.46738721	35.321404	9.402206	ATTO	ECHAM-SALSA
2012-07-28	62.48557052203638	26.25	0.966636175	13.470776	11.677087	ATTO	ECHAM-SALSA
2012-07-28	62.48557052203638	28.125	0.966636175	14.00632	13.556927	ATTO	ECHAM-SALSA
2012-07-28	62.48557052203638	30.0	0.966636175	8.050605	12.082712	ATTO	ECHAM-SALSA
2012-07-28	60.62039592682646	24.375	0.966636175	9.051703	13.351011	ATTO	ECHAM-SALSA
2012-07-28	60.62039592682646	26.25	0.966636175	24.905584	10.514972	ATTO	ECHAM-SALSA
2012-07-28	60.62039592682646	28.125	0.966636175	18.984941	11.722667	ATTO	ECHAM-SALSA
2012-07-28	60.62039592682646	30.0	0.966636175	30.200165	13.508055	ATTO	ECHAM-SALSA
2012-07-29	64.35073040887204	22.5	1.83916055	20.494802	7.8499875	ATTO	ECHAM-SALSA
2012-07-29	64.35073040887204	24.375	1.83916055	8.810236	11.185567	ATTO	ECHAM-SALSA
2012-07-29	64.35073040887204	30.0	1.83916055	10.346921	7.9711137	ATTO	ECHAM-SALSA
2012-07-30	64.35073040887204	22.5	1.18860345	9.829933	3.8683171	ATTO	ECHAM-SALSA
2012-07-30	62.48557052203638	22.5	1.18860345	22.422356	4.7726116	ATTO	ECHAM-SALSA
2012-07-30	60.62039592682646	24.375	1.18860345	15.968764	6.2071633	ATTO	ECHAM-SALSA
2012-07-31	64.35073040887204	24.375	1.6980154	19.199944	28.417648	ATTO	ECHAM-SALSA
2012-07-31	64.35073040887204	26.25	1.6980154	41.987747	18.54646	ATTO	ECHAM-SALSA
2012-07-31	64.35073040887204	28.125	1.6980154	29.48355	16.795792	ATTO	ECHAM-SALSA
2012-07-31	64.35073040887204	30.0	1.6980154	37.39834	8.460398	ATTO	ECHAM-SALSA
2012-07-31	62.48557052203638	22.5	1.6980154	18.391779	6.307107	ATTO	ECHAM-SALSA
2012-07-31	62.48557052203638	24.375	1.6980154	24.953312	14.196871	ATTO	ECHAM-SALSA
2012-07-31	62.48557052203638	26.25	1.6980154	21.720562	16.091108	ATTO	ECHAM-SALSA
2012-07-31	62.48557052203638	28.125	1.6980154	38.190094	7.752158	ATTO	ECHAM-SALSA
2012-07-31	62.48557052203638	30.0	1.6980154	16.626911	8.649402	ATTO	ECHAM-SALSA
2012-07-31	60.62039592682646	24.375	1.6980154	30.928167	6.538807	ATTO	ECHAM-SALSA
2012-07-31	60.62039592682646	26.25	1.6980154	19.487436	7.8974247	ATTO	ECHAM-SALSA
2012-07-31	60.62039592682646	28.125	1.6980154	39.53539	8.800737	ATTO	ECHAM-SALSA
2012-07-31	60.62039592682646	30.0	1.6980154	28.089277	7.7311316	ATTO	ECHAM-SALSA
2012-08-01	64.35073040887204	30.0	0.552255375	21.19271	8.644867	ATTO	ECHAM-SALSA
2012-08-01	62.48557052203638	22.5	0.552255375	25.862144	5.648679	ATTO	ECHAM-SALSA
2012-08-01	62.48557052203638	24.375	0.552255375	35.49713	9.444958	ATTO	ECHAM-SALSA
2012-08-01	62.48557052203638	26.25	0.552255375	33.93412	8.556206	ATTO	ECHAM-SALSA
2012-08-01	62.48557052203638	28.125	0.552255375	25.770126	8.361869	ATTO	ECHAM-SALSA
2012-08-01	62.48557052203638	30.0	0.552255375	22.787685	10.453673	ATTO	ECHAM-SALSA
2012-08-01	60.62039592682646	24.375	0.552255375	18.976727	8.97754	ATTO	ECHAM-SALSA
2012-08-02	64.35073040887204	24.375	0.36867051	10.139087	53.843407	ATTO	ECHAM-SALSA
2012-08-02	64.35073040887204	26.25	0.36867051	16.614246	8.152584	ATTO	ECHAM-SALSA
2012-08-02	62.48557052203638	24.375	0.36867051	16.795502	4.8081083	ATTO	ECHAM-SALSA
2012-08-02	62.48557052203638	26.25	0.36867051	8.308211	12.539215	ATTO	ECHAM-SALSA
2012-08-02	62.48557052203638	28.125	0.36867051	15.673714	6.3915944	ATTO	ECHAM-SALSA
2012-08-02	62.48557052203638	30.0	0.36867051	6.5070457	6.47919	ATTO	ECHAM-SALSA
2012-08-02	60.62039592682646	26.25	0.36867051	17.641058	2.9200456	ATTO	ECHAM-SALSA
2012-08-02	60.62039592682646	28.125	0.36867051	22.313593	9.75846	ATTO	ECHAM-SALSA
2012-08-03	64.35073040887204	22.5	0.9982775	23.151398	15.905045	ATTO	ECHAM-SALSA
2012-08-03	64.35073040887204	24.375	0.9982775	40.277794	8.862918	ATTO	ECHAM-SALSA
2012-08-03	64.35073040887204	26.25	0.9982775	32.58861	3.8596652	ATTO	ECHAM-SALSA
2012-08-03	64.35073040887204	28.125	0.9982775	37.656834	4.1894984	ATTO	ECHAM-SALSA
2012-08-04	64.35073040887204	22.5	1.5409779499999998	29.291153	7.704193	ATTO	ECHAM-SALSA
2012-08-04	64.35073040887204	24.375	1.5409779499999998	14.268019	16.883774	ATTO	ECHAM-SALSA
2012-08-04	64.35073040887204	26.25	1.5409779499999998	32.943077	18.713984	ATTO	ECHAM-SALSA
2012-08-04	62.48557052203638	30.0	1.5409779499999998	9.844435	9.275502	ATTO	ECHAM-SALSA
2012-08-04	60.62039592682646	22.5	1.5409779499999998	29.165615	8.454403	ATTO	ECHAM-SALSA
2012-08-04	60.62039592682646	30.0	1.5409779499999998	17.347282	4.9579773	ATTO	ECHAM-SALSA
2012-08-05	64.35073040887204	24.375	0.34669485	16.78437	2.9079018	ATTO	ECHAM-SALSA
2012-08-05	64.35073040887204	26.25	0.34669485	8.1770935	10.523985	ATTO	ECHAM-SALSA
2012-08-05	62.48557052203638	22.5	0.34669485	40.229385	12.418779	ATTO	ECHAM-SALSA
2012-08-05	62.48557052203638	24.375	0.34669485	31.323685	8.080286	ATTO	ECHAM-SALSA
2012-08-05	62.48557052203638	26.25	0.34669485	29.284842	14.661502	ATTO	ECHAM-SALSA
2012-08-05	62.48557052203638	28.125	0.34669485	13.0529	17.46949	ATTO	ECHAM-SALSA
2012-08-05	62.48557052203638	30.0	0.34669485	24.287354	10.147881	ATTO	ECHAM-SALSA
2012-08-05	60.62039592682646	22.5	0.34669485	12.080495	5.8132324	ATTO	ECHAM-SALSA
2012-08-05	60.62039592682646	24.375	0.34669485	22.681034	4.3674955	ATTO	ECHAM-SALSA
2012-08-05	60.62039592682646	26.25	0.34669485	37.240597	7.6354637	ATTO	ECHAM-SALSA
2012-08-05	60.62039592682646	28.125	0.34669485	28.167604	11.011255	ATTO	ECHAM-SALSA
2012-08-05	60.62039592682646	30.0	0.34669485	32.362457	10.44762	ATTO	ECHAM-SALSA
2012-08-06	64.35073040887204	28.125	0.778418075	9.405296	12.51383	ATTO	ECHAM-SALSA
2012-08-06	64.35073040887204	30.0	0.778418075	25.184134	8.541813	ATTO	ECHAM-SALSA
2012-08-06	62.48557052203638	24.375	0.778418075	9.309472	8.279695	ATTO	ECHAM-SALSA
2012-08-06	62.48557052203638	26.25	0.778418075	9.609264	12.620643	ATTO	ECHAM-SALSA
2012-08-06	62.48557052203638	30.0	0.778418075	24.57601	6.5795846	ATTO	ECHAM-SALSA
2012-08-07	64.35073040887204	24.375	0.370308325	22.463177	24.665567	ATTO	ECHAM-SALSA
2012-08-07	64.35073040887204	26.25	0.370308325	8.19949	1.3922832	ATTO	ECHAM-SALSA
2012-08-07	62.48557052203638	24.375	0.370308325	46.759552	13.959182	ATTO	ECHAM-SALSA
2012-08-07	62.48557052203638	26.25	0.370308325	34.60156	14.487497	ATTO	ECHAM-SALSA
2012-08-07	60.62039592682646	30.0	0.370308325	9.913459	7.8848257	ATTO	ECHAM-SALSA
2012-08-08	64.35073040887204	22.5	0.179931495	6.233455	20.532423	ATTO	ECHAM-SALSA
2012-08-08	60.62039592682646	28.125	0.179931495	5.7094684	32.054775	ATTO	ECHAM-SALSA
2012-08-09	64.35073040887204	22.5	0.1534577349999999	10.48638	8.409384	ATTO	ECHAM-SALSA
2012-08-09	64.35073040887204	26.25	0.1534577349999999	11.715498	2.0709448	ATTO	ECHAM-SALSA
2012-08-09	60.62039592682646	22.5	0.1534577349999999	11.845358	6.554039	ATTO	ECHAM-SALSA
2012-08-09	60.62039592682646	24.375	0.1534577349999999	22.617483	9.76035	ATTO	ECHAM-SALSA
2012-08-09	60.62039592682646	28.125	0.1534577349999999	12.906558	6.827115	ATTO	ECHAM-SALSA
2012-08-09	60.62039592682646	30.0	0.1534577349999999	9.497337	10.978724	ATTO	ECHAM-SALSA
2012-08-10	64.35073040887204	28.125	0.30873064	9.831726	16.92949	ATTO	ECHAM-SALSA
2012-08-10	64.35073040887204	30.0	0.30873064	19.382404	15.273592	ATTO	ECHAM-SALSA
2012-08-10	62.48557052203638	26.25	0.30873064	16.075338	12.303158	ATTO	ECHAM-SALSA
2012-08-10	60.62039592682646	22.5	0.30873064	10.721007	9.07306	ATTO	ECHAM-SALSA
2012-08-10	60.62039592682646	24.375	0.30873064	24.833275	9.714801	ATTO	ECHAM-SALSA
2012-08-10	60.62039592682646	26.25	0.30873064	34.310337	11.422674	ATTO	ECHAM-SALSA
2012-08-11	64.35073040887204	22.5	0.6355417649999999	6.230403	9.170359	ATTO	ECHAM-SALSA
2012-08-11	62.48557052203638	30.0	0.6355417649999999	10.3292265	11.088713	ATTO	ECHAM-SALSA
2012-08-11	60.62039592682646	22.5	0.6355417649999999	10.735081	12.048695	ATTO	ECHAM-SALSA
2012-08-11	60.62039592682646	24.375	0.6355417649999999	5.3682528	10.765189	ATTO	ECHAM-SALSA
2012-08-11	60.62039592682646	26.25	0.6355417649999999	12.618702	9.594644	ATTO	ECHAM-SALSA
2012-08-11	60.62039592682646	28.125	0.6355417649999999	13.553832	5.575369	ATTO	ECHAM-SALSA
2012-08-11	60.62039592682646	30.0	0.6355417649999999	15.856489	10.215635	ATTO	ECHAM-SALSA
2012-08-12	64.35073040887204	24.375	0.88055543	26.34679	10.573969	ATTO	ECHAM-SALSA
2012-08-12	64.35073040887204	26.25	0.88055543	26.585838	11.283243	ATTO	ECHAM-SALSA
2012-08-12	64.35073040887204	28.125	0.88055543	17.305134	13.386421	ATTO	ECHAM-SALSA
2012-08-12	62.48557052203638	22.5	0.88055543	7.083763	13.7290535	ATTO	ECHAM-SALSA
2012-08-12	62.48557052203638	24.375	0.88055543	29.29375	10.529037	ATTO	ECHAM-SALSA
2012-08-12	60.62039592682646	22.5	0.88055543	8.780089	18.142717	ATTO	ECHAM-SALSA
2012-08-12	60.62039592682646	26.25	0.88055543	8.572054	13.668514	ATTO	ECHAM-SALSA
2012-08-12	60.62039592682646	28.125	0.88055543	8.367295	10.074385	ATTO	ECHAM-SALSA
2012-08-12	60.62039592682646	30.0	0.88055543	13.945558	13.408547	ATTO	ECHAM-SALSA
2012-08-13	64.35073040887204	22.5	0.54145938	10.536661	10.013424	ATTO	ECHAM-SALSA
2012-08-13	64.35073040887204	24.375	0.54145938	22.318493	11.320399	ATTO	ECHAM-SALSA
2012-08-13	64.35073040887204	26.25	0.54145938	12.974033	12.435787	ATTO	ECHAM-SALSA
2012-08-13	64.35073040887204	28.125	0.54145938	12.3498745	10.02927	ATTO	ECHAM-SALSA
2012-08-13	64.35073040887204	30.0	0.54145938	15.025169	9.424982	ATTO	ECHAM-SALSA
2012-08-13	62.48557052203638	26.25	0.54145938	17.778063	8.187842	ATTO	ECHAM-SALSA
2012-08-13	62.48557052203638	28.125	0.54145938	30.451464	7.6303425	ATTO	ECHAM-SALSA
2012-08-13	60.62039592682646	22.5	0.54145938	9.037323	12.3615265	ATTO	ECHAM-SALSA
2012-08-13	60.62039592682646	24.375	0.54145938	10.208857	13.241593	ATTO	ECHAM-SALSA
2012-08-13	60.62039592682646	26.25	0.54145938	16.13963	8.656179	ATTO	ECHAM-SALSA
2012-08-13	60.62039592682646	28.125	0.54145938	17.598885	8.685288	ATTO	ECHAM-SALSA
2012-08-14	62.48557052203638	22.5	0.62688887	16.702324	9.606396	ATTO	ECHAM-SALSA
2012-08-16	64.35073040887204	30.0	0.9839913	17.518661	15.031599	ATTO	ECHAM-SALSA
2012-08-16	62.48557052203638	28.125	0.9839913	6.9810643	12.9259815	ATTO	ECHAM-SALSA
2012-08-16	62.48557052203638	30.0	0.9839913	11.292905	11.697706	ATTO	ECHAM-SALSA
2012-08-16	60.62039592682646	26.25	0.9839913	13.866933	8.724076	ATTO	ECHAM-SALSA
2012-08-16	60.62039592682646	28.125	0.9839913	11.84442	8.910352	ATTO	ECHAM-SALSA
2012-08-18	64.35073040887204	28.125	1.19044925	16.017696	7.3664203	ATTO	ECHAM-SALSA
2012-08-18	64.35073040887204	30.0	1.19044925	15.0317745	10.67891	ATTO	ECHAM-SALSA
2012-08-18	62.48557052203638	30.0	1.19044925	9.621292	10.61626	ATTO	ECHAM-SALSA
2012-08-18	60.62039592682646	30.0	1.19044925	19.633354	7.593037	ATTO	ECHAM-SALSA
2012-08-19	64.35073040887204	22.5	1.21438305	35.237915	11.307843	ATTO	ECHAM-SALSA
2012-08-19	64.35073040887204	24.375	1.21438305	29.14757	8.007719	ATTO	ECHAM-SALSA
2012-08-19	64.35073040887204	26.25	1.21438305	46.237904	3.7352047	ATTO	ECHAM-SALSA
2012-08-19	62.48557052203638	28.125	1.21438305	23.540783	5.9291353	ATTO	ECHAM-SALSA
2012-08-20	60.62039592682646	30.0	0.35350835	21.763203	10.50095	ATTO	ECHAM-SALSA
2012-08-21	62.48557052203638	22.5	1.0135259	5.9289284	6.4837174	ATTO	ECHAM-SALSA
2012-08-22	64.35073040887204	22.5	1.13786435	10.082604	4.334269	ATTO	ECHAM-SALSA
2012-08-22	64.35073040887204	24.375	1.13786435	9.548255	5.584372	ATTO	ECHAM-SALSA
2012-08-22	62.48557052203638	22.5	1.13786435	17.850166	11.490526	ATTO	ECHAM-SALSA
2012-08-22	62.48557052203638	24.375	1.13786435	36.079746	7.4135003	ATTO	ECHAM-SALSA
2012-08-22	60.62039592682646	22.5	1.13786435	6.7922993	1.3581976	ATTO	ECHAM-SALSA
2012-08-22	60.62039592682646	28.125	1.13786435	9.319398	9.981284	ATTO	ECHAM-SALSA
2012-08-23	64.35073040887204	24.375	0.591328265	5.470974	13.595548	ATTO	ECHAM-SALSA
2012-08-23	64.35073040887204	26.25	0.591328265	22.30738	10.110872	ATTO	ECHAM-SALSA
2012-08-23	62.48557052203638	26.25	0.591328265	32.7128	10.4446535	ATTO	ECHAM-SALSA
2012-08-23	60.62039592682646	22.5	0.591328265	6.7165327	5.5277033	ATTO	ECHAM-SALSA
2012-08-23	60.62039592682646	24.375	0.591328265	29.337582	8.8060255	ATTO	ECHAM-SALSA
2012-08-24	64.35073040887204	22.5	0.50188784	18.36361	3.8571157	ATTO	ECHAM-SALSA
2012-08-24	64.35073040887204	24.375	0.50188784	22.643026	4.976946	ATTO	ECHAM-SALSA
2012-08-24	62.48557052203638	22.5	0.50188784	8.6666975	10.767367	ATTO	ECHAM-SALSA
2012-08-24	62.48557052203638	24.375	0.50188784	8.30194	11.202197	ATTO	ECHAM-SALSA
2012-08-24	62.48557052203638	26.25	0.50188784	10.488492	10.448543	ATTO	ECHAM-SALSA
2012-08-24	62.48557052203638	28.125	0.50188784	31.487038	10.681688	ATTO	ECHAM-SALSA
2012-08-24	62.48557052203638	30.0	0.50188784	36.47271	10.184473	ATTO	ECHAM-SALSA
2012-08-24	60.62039592682646	26.25	0.50188784	10.709169	5.884872	ATTO	ECHAM-SALSA
2012-08-24	60.62039592682646	28.125	0.50188784	12.363783	8.177391	ATTO	ECHAM-SALSA
2012-08-24	60.62039592682646	30.0	0.50188784	15.779175	9.363174	ATTO	ECHAM-SALSA
2012-08-25	64.35073040887204	30.0	0.469012225	7.404652	3.0844204	ATTO	ECHAM-SALSA
2012-08-25	62.48557052203638	24.375	0.469012225	7.058573	20.82503	ATTO	ECHAM-SALSA
2012-08-25	62.48557052203638	30.0	0.469012225	6.816328	4.1607065	ATTO	ECHAM-SALSA
2012-08-25	60.62039592682646	26.25	0.469012225	6.3546143	14.625395	ATTO	ECHAM-SALSA
2012-08-25	60.62039592682646	28.125	0.469012225	14.63827	9.606892	ATTO	ECHAM-SALSA
2012-08-26	64.35073040887204	24.375	0.47697978	9.335017	8.892504	ATTO	ECHAM-SALSA
2012-08-26	64.35073040887204	26.25	0.47697978	5.9179454	10.4659815	ATTO	ECHAM-SALSA
2012-08-26	64.35073040887204	28.125	0.47697978	8.167425	5.708392	ATTO	ECHAM-SALSA
2012-08-26	64.35073040887204	30.0	0.47697978	20.72266	8.962571	ATTO	ECHAM-SALSA
2012-08-26	62.48557052203638	24.375	0.47697978	9.431153	13.044768	ATTO	ECHAM-SALSA
2012-08-26	62.48557052203638	26.25	0.47697978	25.23226	9.568923	ATTO	ECHAM-SALSA
2012-08-26	62.48557052203638	28.125	0.47697978	42.654922	5.837305	ATTO	ECHAM-SALSA
2012-08-26	62.48557052203638	30.0	0.47697978	47.01002	10.840065	ATTO	ECHAM-SALSA
2012-08-26	60.62039592682646	22.5	0.47697978	5.478953	16.507996	ATTO	ECHAM-SALSA
2012-08-27	64.35073040887204	30.0	0.36961527	6.9207683	12.312854	ATTO	ECHAM-SALSA
2012-08-27	62.48557052203638	22.5	0.36961527	10.045602	7.3527565	ATTO	ECHAM-SALSA
2012-08-27	62.48557052203638	24.375	0.36961527	25.502535	6.64673	ATTO	ECHAM-SALSA
2012-08-27	62.48557052203638	26.25	0.36961527	40.415817	4.670838	ATTO	ECHAM-SALSA
2012-08-27	62.48557052203638	28.125	0.36961527	17.840567	11.127699	ATTO	ECHAM-SALSA
2012-08-27	60.62039592682646	22.5	0.36961527	13.893879	11.906713	ATTO	ECHAM-SALSA
2012-08-27	60.62039592682646	24.375	0.36961527	10.388635	10.629977	ATTO	ECHAM-SALSA
2012-08-27	60.62039592682646	26.25	0.36961527	7.8457355	4.387955	ATTO	ECHAM-SALSA
2012-08-27	60.62039592682646	28.125	0.36961527	14.847225	17.935604	ATTO	ECHAM-SALSA
2012-08-28	64.35073040887204	22.5	0.5363742300000001	14.6527	11.477661	ATTO	ECHAM-SALSA
2012-08-28	62.48557052203638	22.5	0.5363742300000001	14.262773	16.23581	ATTO	ECHAM-SALSA
2012-08-28	62.48557052203638	24.375	0.5363742300000001	32.425186	6.399687	ATTO	ECHAM-SALSA
2012-08-28	62.48557052203638	26.25	0.5363742300000001	9.076559	7.3586392	ATTO	ECHAM-SALSA
2012-08-28	62.48557052203638	28.125	0.5363742300000001	17.133492	10.549079	ATTO	ECHAM-SALSA
2012-08-28	62.48557052203638	30.0	0.5363742300000001	20.727398	14.857047	ATTO	ECHAM-SALSA
2012-08-28	60.62039592682646	22.5	0.5363742300000001	22.526703	16.89993	ATTO	ECHAM-SALSA
2012-08-28	60.62039592682646	24.375	0.5363742300000001	42.027725	8.239292	ATTO	ECHAM-SALSA
2012-08-28	60.62039592682646	26.25	0.5363742300000001	34.981136	2.8666413	ATTO	ECHAM-SALSA
2012-08-28	60.62039592682646	28.125	0.5363742300000001	32.059326	6.4073257	ATTO	ECHAM-SALSA
2012-08-29	64.35073040887204	22.5	0.6392021	34.552334	6.5813065	ATTO	ECHAM-SALSA
2012-08-29	64.35073040887204	26.25	0.6392021	7.946329	17.19446	ATTO	ECHAM-SALSA
2012-08-29	62.48557052203638	24.375	0.6392021	16.780487	9.628727	ATTO	ECHAM-SALSA
2012-08-29	62.48557052203638	26.25	0.6392021	33.937714	17.1369	ATTO	ECHAM-SALSA
2012-08-29	62.48557052203638	28.125	0.6392021	33.512184	12.0710335	ATTO	ECHAM-SALSA
2012-08-29	62.48557052203638	30.0	0.6392021	20.05173	9.185111	ATTO	ECHAM-SALSA
2012-08-29	60.62039592682646	26.25	0.6392021	33.91659	7.5980415	ATTO	ECHAM-SALSA
2012-08-29	60.62039592682646	28.125	0.6392021	44.677757	3.0066829	ATTO	ECHAM-SALSA
2012-08-29	60.62039592682646	30.0	0.6392021	43.728912	10.604189	ATTO	ECHAM-SALSA
2012-08-30	64.35073040887204	24.375	1.0984365	14.794442	13.316406	ATTO	ECHAM-SALSA
2012-08-30	62.48557052203638	22.5	1.0984365	34.36603	11.035412	ATTO	ECHAM-SALSA
2012-08-30	62.48557052203638	24.375	1.0984365	6.7728815	11.082164	ATTO	ECHAM-SALSA
2012-08-30	62.48557052203638	26.25	1.0984365	33.382523	10.429236	ATTO	ECHAM-SALSA
2012-08-30	62.48557052203638	28.125	1.0984365	25.483807	9.298517	ATTO	ECHAM-SALSA
2012-08-30	60.62039592682646	22.5	1.0984365	39.815403	8.409856	ATTO	ECHAM-SALSA
2012-08-30	60.62039592682646	24.375	1.0984365	21.115643	9.002511	ATTO	ECHAM-SALSA
2012-08-30	60.62039592682646	26.25	1.0984365	38.746536	8.370258	ATTO	ECHAM-SALSA
2012-08-30	60.62039592682646	28.125	1.0984365	31.469233	7.173956	ATTO	ECHAM-SALSA
2012-08-30	60.62039592682646	30.0	1.0984365	9.942962	17.511587	ATTO	ECHAM-SALSA
2012-08-31	62.48557052203638	24.375	1.8417781	7.6497483	15.462545	ATTO	ECHAM-SALSA
2012-08-31	62.48557052203638	26.25	1.8417781	14.178346	14.53623	ATTO	ECHAM-SALSA
2012-08-31	60.62039592682646	26.25	1.8417781	15.076969	12.691252	ATTO	ECHAM-SALSA
2013-07-01	64.35073040887204	28.125	0.44119538	8.413673	12.768086	ATTO	ECHAM-SALSA
2013-07-01	64.35073040887204	30.0	0.44119538	12.648352	12.529131	ATTO	ECHAM-SALSA
2013-07-01	62.48557052203638	22.5	0.44119538	9.681685	1.0984317	ATTO	ECHAM-SALSA
2013-07-01	62.48557052203638	30.0	0.44119538	20.804314	9.120905	ATTO	ECHAM-SALSA
2013-07-01	60.62039592682646	24.375	0.44119538	18.220545	2.714646	ATTO	ECHAM-SALSA
2013-07-02	64.35073040887204	28.125	0.66303362	29.7739	7.4872828	ATTO	ECHAM-SALSA
2013-07-02	64.35073040887204	30.0	0.66303362	14.204124	13.761578	ATTO	ECHAM-SALSA
2013-07-02	62.48557052203638	22.5	0.66303362	32.200314	5.724767	ATTO	ECHAM-SALSA
2013-07-02	62.48557052203638	24.375	0.66303362	20.122759	6.911149	ATTO	ECHAM-SALSA
2013-07-02	62.48557052203638	26.25	0.66303362	30.829136	11.674231	ATTO	ECHAM-SALSA
2013-07-02	62.48557052203638	28.125	0.66303362	28.36014	21.36821	ATTO	ECHAM-SALSA
2013-07-02	62.48557052203638	30.0	0.66303362	23.500246	8.819761	ATTO	ECHAM-SALSA
2013-07-02	60.62039592682646	22.5	0.66303362	34.52179	6.482385	ATTO	ECHAM-SALSA
2013-07-02	60.62039592682646	24.375	0.66303362	13.966041	8.445653	ATTO	ECHAM-SALSA
2013-07-02	60.62039592682646	26.25	0.66303362	8.673696	10.621603	ATTO	ECHAM-SALSA
2013-07-03	64.35073040887204	22.5	1.0649540000000002	9.059558	10.956188	ATTO	ECHAM-SALSA
2013-07-03	64.35073040887204	24.375	1.0649540000000002	44.527977	7.408333	ATTO	ECHAM-SALSA
2013-07-03	64.35073040887204	28.125	1.0649540000000002	7.1845617	17.561668	ATTO	ECHAM-SALSA
2013-07-03	62.48557052203638	22.5	1.0649540000000002	23.886429	11.075547	ATTO	ECHAM-SALSA
2013-07-03	62.48557052203638	24.375	1.0649540000000002	35.25225	12.106053	ATTO	ECHAM-SALSA
2013-07-03	62.48557052203638	26.25	1.0649540000000002	13.24933	8.2259	ATTO	ECHAM-SALSA
2013-07-03	62.48557052203638	28.125	1.0649540000000002	36.319214	10.162216	ATTO	ECHAM-SALSA
2013-07-03	62.48557052203638	30.0	1.0649540000000002	6.4990554	10.297338	ATTO	ECHAM-SALSA
2013-07-03	60.62039592682646	22.5	1.0649540000000002	32.731407	9.75521	ATTO	ECHAM-SALSA
2013-07-03	60.62039592682646	24.375	1.0649540000000002	8.038559	11.696188	ATTO	ECHAM-SALSA
2013-07-03	60.62039592682646	26.25	1.0649540000000002	24.879398	10.822836	ATTO	ECHAM-SALSA
2013-07-03	60.62039592682646	28.125	1.0649540000000002	33.09691	7.9284353	ATTO	ECHAM-SALSA
2013-07-04	64.35073040887204	26.25	0.5366801	9.231483	10.407621	ATTO	ECHAM-SALSA
2013-07-04	64.35073040887204	28.125	0.5366801	17.545443	11.257191	ATTO	ECHAM-SALSA
2013-07-04	64.35073040887204	30.0	0.5366801	6.8682942	8.786143	ATTO	ECHAM-SALSA
2013-07-04	62.48557052203638	24.375	0.5366801	5.1198187	14.775013	ATTO	ECHAM-SALSA
2013-07-05	64.35073040887204	22.5	1.6882952	11.673761	13.339356	ATTO	ECHAM-SALSA
2013-07-05	64.35073040887204	24.375	1.6882952	8.003066	13.920509	ATTO	ECHAM-SALSA
2013-07-05	64.35073040887204	26.25	1.6882952	7.6272736	19.459377	ATTO	ECHAM-SALSA
2013-07-05	64.35073040887204	28.125	1.6882952	11.105408	13.373667	ATTO	ECHAM-SALSA
2013-07-05	62.48557052203638	22.5	1.6882952	5.3981867	4.739263	ATTO	ECHAM-SALSA
2013-07-05	62.48557052203638	24.375	1.6882952	25.197294	10.947237	ATTO	ECHAM-SALSA
2013-07-05	62.48557052203638	26.25	1.6882952	9.746036	13.289644	ATTO	ECHAM-SALSA
2013-07-05	60.62039592682646	22.5	1.6882952	9.459102	10.525623	ATTO	ECHAM-SALSA
2013-07-05	60.62039592682646	24.375	1.6882952	26.607254	9.540505	ATTO	ECHAM-SALSA
2013-07-06	64.35073040887204	24.375	1.0862414	7.5238023	11.604347	ATTO	ECHAM-SALSA
2013-07-06	64.35073040887204	26.25	1.0862414	23.604507	6.090429	ATTO	ECHAM-SALSA
2013-07-06	62.48557052203638	24.375	1.0862414	13.45138	6.1562243	ATTO	ECHAM-SALSA
2013-07-06	62.48557052203638	26.25	1.0862414	14.750121	8.2127075	ATTO	ECHAM-SALSA
2013-07-06	62.48557052203638	28.125	1.0862414	33.623447	11.344432	ATTO	ECHAM-SALSA
2013-07-06	60.62039592682646	22.5	1.0862414	12.436534	12.883455	ATTO	ECHAM-SALSA
2013-07-06	60.62039592682646	24.375	1.0862414	41.19657	16.958633	ATTO	ECHAM-SALSA
2013-07-06	60.62039592682646	28.125	1.0862414	38.2695	10.030054	ATTO	ECHAM-SALSA
2013-07-06	60.62039592682646	30.0	1.0862414	30.470268	11.549649	ATTO	ECHAM-SALSA
2013-07-07	64.35073040887204	28.125	1.06704925	17.635784	10.947492	ATTO	ECHAM-SALSA
2013-07-07	64.35073040887204	30.0	1.06704925	8.663195	12.84222	ATTO	ECHAM-SALSA
2013-07-07	62.48557052203638	26.25	1.06704925	6.819724	8.711903	ATTO	ECHAM-SALSA
2013-07-07	62.48557052203638	28.125	1.06704925	20.542068	12.028072	ATTO	ECHAM-SALSA
2013-07-07	62.48557052203638	30.0	1.06704925	16.785786	13.633834	ATTO	ECHAM-SALSA
2013-07-07	60.62039592682646	26.25	1.06704925	15.410304	11.872318	ATTO	ECHAM-SALSA
2013-07-07	60.62039592682646	28.125	1.06704925	15.027455	12.75265	ATTO	ECHAM-SALSA
2013-07-07	60.62039592682646	30.0	1.06704925	7.268616	7.619087	ATTO	ECHAM-SALSA
2013-07-08	64.35073040887204	30.0	0.5871158999999999	22.049541	8.795232	ATTO	ECHAM-SALSA
2013-07-08	62.48557052203638	26.25	0.5871158999999999	29.356018	8.891956	ATTO	ECHAM-SALSA
2013-07-08	62.48557052203638	28.125	0.5871158999999999	37.818775	8.126969	ATTO	ECHAM-SALSA
2013-07-08	62.48557052203638	30.0	0.5871158999999999	42.688423	9.094467	ATTO	ECHAM-SALSA
2013-07-11	64.35073040887204	28.125	0.7512261849999999	25.698906	10.346981	ATTO	ECHAM-SALSA
2013-07-11	64.35073040887204	30.0	0.7512261849999999	43.789257	9.974061	ATTO	ECHAM-SALSA
2013-07-11	62.48557052203638	26.25	0.7512261849999999	29.8265	9.894368	ATTO	ECHAM-SALSA
2013-07-11	62.48557052203638	28.125	0.7512261849999999	33.138657	9.527511	ATTO	ECHAM-SALSA
2013-07-11	62.48557052203638	30.0	0.7512261849999999	27.195175	11.088687	ATTO	ECHAM-SALSA
2013-07-12	64.35073040887204	30.0	1.28736835	23.557158	9.193339	ATTO	ECHAM-SALSA
2013-07-12	62.48557052203638	30.0	1.28736835	6.3190975	6.453081	ATTO	ECHAM-SALSA
2013-07-12	60.62039592682646	30.0	1.28736835	11.800631	7.350314	ATTO	ECHAM-SALSA
2013-07-13	64.35073040887204	26.25	2.126968	13.973803	13.469385	ATTO	ECHAM-SALSA
2013-07-14	64.35073040887204	24.375	2.0981555	28.759077	12.466684	ATTO	ECHAM-SALSA
2013-07-14	64.35073040887204	26.25	2.0981555	14.881052	8.285164	ATTO	ECHAM-SALSA
2013-07-14	60.62039592682646	28.125	2.0981555	41.37378	6.9169674	ATTO	ECHAM-SALSA
2013-07-14	60.62039592682646	30.0	2.0981555	13.869279	11.006982	ATTO	ECHAM-SALSA
2013-07-15	64.35073040887204	26.25	0.42740489	11.475709	3.2095056	ATTO	ECHAM-SALSA
2013-07-15	64.35073040887204	28.125	0.42740489	5.551323	15.012368	ATTO	ECHAM-SALSA
2013-07-15	62.48557052203638	24.375	0.42740489	29.613958	9.512014	ATTO	ECHAM-SALSA
2013-07-15	62.48557052203638	26.25	0.42740489	6.11112	11.691542	ATTO	ECHAM-SALSA
2013-07-15	62.48557052203638	30.0	0.42740489	20.712208	11.9071455	ATTO	ECHAM-SALSA
2013-07-15	60.62039592682646	26.25	0.42740489	10.773097	10.79578	ATTO	ECHAM-SALSA
2013-07-16	64.35073040887204	26.25	0.1205527595	19.961815	8.125929	ATTO	ECHAM-SALSA
2013-07-16	64.35073040887204	28.125	0.1205527595	31.401108	8.51679	ATTO	ECHAM-SALSA
2013-07-16	64.35073040887204	30.0	0.1205527595	36.311638	3.8915925	ATTO	ECHAM-SALSA
2013-07-16	62.48557052203638	26.25	0.1205527595	17.559546	4.7453732	ATTO	ECHAM-SALSA
2013-07-16	62.48557052203638	28.125	0.1205527595	22.839876	9.437936	ATTO	ECHAM-SALSA
2013-07-16	62.48557052203638	30.0	0.1205527595	27.988167	7.8615794	ATTO	ECHAM-SALSA
2013-07-16	60.62039592682646	28.125	0.1205527595	6.9215975	8.242538	ATTO	ECHAM-SALSA
2013-07-16	60.62039592682646	30.0	0.1205527595	22.672148	7.529917	ATTO	ECHAM-SALSA
2013-07-17	60.62039592682646	26.25	0.32803519	11.115718	10.384966	ATTO	ECHAM-SALSA
2013-07-17	60.62039592682646	28.125	0.32803519	12.923883	13.522921	ATTO	ECHAM-SALSA
2013-07-18	64.35073040887204	22.5	0.547723145	27.159887	3.04499	ATTO	ECHAM-SALSA
2013-07-18	64.35073040887204	26.25	0.547723145	5.3975387	4.0773883	ATTO	ECHAM-SALSA
2013-07-18	64.35073040887204	30.0	0.547723145	29.69273	1.641642	ATTO	ECHAM-SALSA
2013-07-18	62.48557052203638	22.5	0.547723145	11.600023	5.5726156	ATTO	ECHAM-SALSA
2013-07-18	60.62039592682646	22.5	0.547723145	12.582	1.1811891	ATTO	ECHAM-SALSA
2013-07-18	60.62039592682646	24.375	0.547723145	12.36346	10.735829	ATTO	ECHAM-SALSA
2013-07-19	64.35073040887204	28.125	0.322625185	12.69229	13.106587	ATTO	ECHAM-SALSA
2013-07-19	62.48557052203638	28.125	0.322625185	5.164594	2.7685075	ATTO	ECHAM-SALSA
2013-07-19	60.62039592682646	22.5	0.322625185	5.6742873	4.114197	ATTO	ECHAM-SALSA
2013-07-20	64.35073040887204	28.125	0.307464095	6.4008527	10.077222	ATTO	ECHAM-SALSA
2013-07-20	62.48557052203638	26.25	0.307464095	14.41374	11.68472	ATTO	ECHAM-SALSA
2013-07-20	60.62039592682646	26.25	0.307464095	30.215837	11.859583	ATTO	ECHAM-SALSA
2013-07-21	64.35073040887204	26.25	0.38390975	6.378892	24.042376	ATTO	ECHAM-SALSA
2013-07-21	64.35073040887204	28.125	0.38390975	6.514183	18.547146	ATTO	ECHAM-SALSA
2013-07-21	62.48557052203638	22.5	0.38390975	30.805336	7.943706	ATTO	ECHAM-SALSA
2013-07-21	62.48557052203638	26.25	0.38390975	24.623484	11.947107	ATTO	ECHAM-SALSA
2013-07-21	60.62039592682646	22.5	0.38390975	35.821926	9.491528	ATTO	ECHAM-SALSA
2013-07-21	60.62039592682646	26.25	0.38390975	34.41508	10.927069	ATTO	ECHAM-SALSA
2013-07-22	64.35073040887204	24.375	0.2352147299999999	19.148726	12.050592	ATTO	ECHAM-SALSA
2013-07-22	64.35073040887204	26.25	0.2352147299999999	22.496696	6.7840595	ATTO	ECHAM-SALSA
2013-07-22	64.35073040887204	28.125	0.2352147299999999	16.316494	9.141673	ATTO	ECHAM-SALSA
2013-07-22	64.35073040887204	30.0	0.2352147299999999	14.766806	8.598402	ATTO	ECHAM-SALSA
2013-07-22	62.48557052203638	22.5	0.2352147299999999	15.073664	4.736644	ATTO	ECHAM-SALSA
2013-07-22	62.48557052203638	24.375	0.2352147299999999	24.056557	6.2110233	ATTO	ECHAM-SALSA
2013-07-22	62.48557052203638	26.25	0.2352147299999999	19.959982	9.072678	ATTO	ECHAM-SALSA
2013-07-22	62.48557052203638	28.125	0.2352147299999999	5.2671804	2.7451534	ATTO	ECHAM-SALSA
2013-07-22	60.62039592682646	22.5	0.2352147299999999	6.055949	14.730315	ATTO	ECHAM-SALSA
2013-07-22	60.62039592682646	26.25	0.2352147299999999	17.177933	11.936298	ATTO	ECHAM-SALSA
2013-07-22	60.62039592682646	30.0	0.2352147299999999	13.80924	5.637284	ATTO	ECHAM-SALSA
2013-07-23	62.48557052203638	26.25	2.439533	7.4164686	8.457852	ATTO	ECHAM-SALSA
2013-07-24	62.48557052203638	30.0	3.9605125	10.987358	10.706945	ATTO	ECHAM-SALSA
2013-07-24	60.62039592682646	24.375	3.9605125	15.639073	12.934571	ATTO	ECHAM-SALSA
2013-07-24	60.62039592682646	26.25	3.9605125	26.308987	23.59048	ATTO	ECHAM-SALSA
2013-07-24	60.62039592682646	28.125	3.9605125	49.520424	3.9477499	ATTO	ECHAM-SALSA
2013-07-25	60.62039592682646	22.5	3.30743445	10.440609	12.987983	ATTO	ECHAM-SALSA
2013-07-25	60.62039592682646	24.375	3.30743445	10.551249	11.791283	ATTO	ECHAM-SALSA
2013-07-25	60.62039592682646	26.25	3.30743445	33.895344	9.672218	ATTO	ECHAM-SALSA
2013-07-25	60.62039592682646	28.125	3.30743445	27.28086	9.757052	ATTO	ECHAM-SALSA
2013-07-25	60.62039592682646	30.0	3.30743445	36.004658	10.204418	ATTO	ECHAM-SALSA
2013-07-26	60.62039592682646	28.125	3.60028475	11.661428	7.4560356	ATTO	ECHAM-SALSA
2013-07-27	60.62039592682646	28.125	2.718328	15.00362	8.423759	ATTO	ECHAM-SALSA
2013-07-27	60.62039592682646	30.0	2.718328	16.821333	11.655799	ATTO	ECHAM-SALSA
2013-07-28	60.62039592682646	28.125	1.4772076	12.289547	12.166028	ATTO	ECHAM-SALSA
2013-07-28	60.62039592682646	30.0	1.4772076	7.7865157	10.647381	ATTO	ECHAM-SALSA
2013-07-29	62.48557052203638	28.125	1.05008685	28.28004	8.278935	ATTO	ECHAM-SALSA
2013-07-29	62.48557052203638	30.0	1.05008685	17.50512	4.831821	ATTO	ECHAM-SALSA
2013-07-29	60.62039592682646	28.125	1.05008685	5.578066	17.46017	ATTO	ECHAM-SALSA
2013-07-30	64.35073040887204	22.5	1.76837235	41.61965	10.896541	ATTO	ECHAM-SALSA
2013-07-30	64.35073040887204	30.0	1.76837235	12.501525	6.097003	ATTO	ECHAM-SALSA
2013-07-30	60.62039592682646	24.375	1.76837235	7.8005056	13.761013	ATTO	ECHAM-SALSA
2013-07-31	64.35073040887204	22.5	1.52317345	14.33064	5.640762	ATTO	ECHAM-SALSA
2013-07-31	64.35073040887204	24.375	1.52317345	19.632454	11.559432	ATTO	ECHAM-SALSA
2013-07-31	64.35073040887204	26.25	1.52317345	12.884853	7.305318	ATTO	ECHAM-SALSA
2013-07-31	64.35073040887204	28.125	1.52317345	19.553427	18.642462	ATTO	ECHAM-SALSA
2013-07-31	62.48557052203638	22.5	1.52317345	22.280157	17.5975	ATTO	ECHAM-SALSA
2013-07-31	62.48557052203638	24.375	1.52317345	34.11407	15.119701	ATTO	ECHAM-SALSA
2013-07-31	62.48557052203638	28.125	1.52317345	7.5147233	24.45751	ATTO	ECHAM-SALSA
2013-07-31	62.48557052203638	30.0	1.52317345	5.605102	18.612389	ATTO	ECHAM-SALSA
2013-07-31	60.62039592682646	28.125	1.52317345	37.205917	23.458729	ATTO	ECHAM-SALSA
2013-07-31	60.62039592682646	30.0	1.52317345	8.067295	20.555527	ATTO	ECHAM-SALSA
2013-08-01	62.48557052203638	22.5	1.46655695	18.925138	9.634817	ATTO	ECHAM-SALSA
2013-08-01	62.48557052203638	24.375	1.46655695	8.562495	7.8544416	ATTO	ECHAM-SALSA
2013-08-01	60.62039592682646	22.5	1.46655695	13.382113	6.999025	ATTO	ECHAM-SALSA
2013-08-01	60.62039592682646	24.375	1.46655695	20.120905	7.2347417	ATTO	ECHAM-SALSA
2013-08-02	62.48557052203638	24.375	1.0061457	18.348484	6.9471436	ATTO	ECHAM-SALSA
2013-08-02	62.48557052203638	26.25	1.0061457	29.238363	13.789294	ATTO	ECHAM-SALSA
2013-08-02	62.48557052203638	28.125	1.0061457	12.794324	11.687812	ATTO	ECHAM-SALSA
2013-08-02	62.48557052203638	30.0	1.0061457	7.4447227	17.765596	ATTO	ECHAM-SALSA
2013-08-02	60.62039592682646	22.5	1.0061457	6.9306107	10.565534	ATTO	ECHAM-SALSA
2013-08-02	60.62039592682646	24.375	1.0061457	32.988976	5.784304	ATTO	ECHAM-SALSA
2013-08-02	60.62039592682646	28.125	1.0061457	22.480646	18.463055	ATTO	ECHAM-SALSA
2013-08-04	64.35073040887204	22.5	2.0026103	8.790517	13.1270895	ATTO	ECHAM-SALSA
2013-08-05	64.35073040887204	26.25	2.536201	12.373976	6.7141604	ATTO	ECHAM-SALSA
2013-08-05	64.35073040887204	28.125	2.536201	9.129602	12.169407	ATTO	ECHAM-SALSA
2013-08-05	64.35073040887204	30.0	2.536201	6.833471	15.3848715	ATTO	ECHAM-SALSA
2013-08-05	62.48557052203638	28.125	2.536201	16.958385	10.993718	ATTO	ECHAM-SALSA
2013-08-05	62.48557052203638	30.0	2.536201	9.562682	12.975393	ATTO	ECHAM-SALSA
2013-08-05	60.62039592682646	30.0	2.536201	18.531832	11.810194	ATTO	ECHAM-SALSA
2013-08-06	60.62039592682646	30.0	1.89018975	8.2364855	14.833897	ATTO	ECHAM-SALSA
2013-08-07	64.35073040887204	22.5	2.75957955	26.87804	10.458116	ATTO	ECHAM-SALSA
2013-08-07	62.48557052203638	22.5	2.75957955	7.093048	7.870176	ATTO	ECHAM-SALSA
2013-08-07	62.48557052203638	24.375	2.75957955	10.508013	8.63566	ATTO	ECHAM-SALSA
2013-08-07	62.48557052203638	26.25	2.75957955	11.232953	10.67906	ATTO	ECHAM-SALSA
2013-08-08	64.35073040887204	22.5	1.7341031	21.748627	10.940763	ATTO	ECHAM-SALSA
2013-08-08	64.35073040887204	24.375	1.7341031	26.502537	9.789537	ATTO	ECHAM-SALSA
2013-08-08	64.35073040887204	26.25	1.7341031	18.730412	9.266353	ATTO	ECHAM-SALSA
2013-08-08	64.35073040887204	28.125	1.7341031	11.614622	25.282642	ATTO	ECHAM-SALSA
2013-08-08	64.35073040887204	30.0	1.7341031	7.8094807	7.1419387	ATTO	ECHAM-SALSA
2013-08-08	62.48557052203638	22.5	1.7341031	36.177006	11.042041	ATTO	ECHAM-SALSA
2013-08-08	62.48557052203638	24.375	1.7341031	17.799646	10.837486	ATTO	ECHAM-SALSA
2013-08-08	62.48557052203638	26.25	1.7341031	17.505928	11.928494	ATTO	ECHAM-SALSA
2013-08-09	64.35073040887204	22.5	1.3800925	8.219666	11.205473	ATTO	ECHAM-SALSA
2013-08-09	64.35073040887204	28.125	1.3800925	36.511272	1.0458446	ATTO	ECHAM-SALSA
2013-08-09	64.35073040887204	30.0	1.3800925	12.154489	6.237412	ATTO	ECHAM-SALSA
2013-08-09	62.48557052203638	26.25	1.3800925	23.490383	3.114217	ATTO	ECHAM-SALSA
2013-08-09	62.48557052203638	28.125	1.3800925	18.182343	6.709376	ATTO	ECHAM-SALSA
2013-08-09	62.48557052203638	30.0	1.3800925	5.49902	7.8360534	ATTO	ECHAM-SALSA
2013-08-09	60.62039592682646	28.125	1.3800925	25.87917	11.283316	ATTO	ECHAM-SALSA
2013-08-10	64.35073040887204	22.5	0.94931435	9.534101	11.931572	ATTO	ECHAM-SALSA
2013-08-10	64.35073040887204	24.375	0.94931435	33.772022	10.058939	ATTO	ECHAM-SALSA
2013-08-10	64.35073040887204	26.25	0.94931435	43.542652	8.317137	ATTO	ECHAM-SALSA
2013-08-10	62.48557052203638	22.5	0.94931435	37.12246	10.214927	ATTO	ECHAM-SALSA
2013-08-10	62.48557052203638	24.375	0.94931435	27.582794	13.819714	ATTO	ECHAM-SALSA
2013-08-10	62.48557052203638	26.25	0.94931435	32.538166	12.705651	ATTO	ECHAM-SALSA
2013-08-10	62.48557052203638	28.125	0.94931435	30.734125	12.555323	ATTO	ECHAM-SALSA
2013-08-10	62.48557052203638	30.0	0.94931435	22.065454	12.284934	ATTO	ECHAM-SALSA
2013-08-10	60.62039592682646	22.5	0.94931435	17.734241	9.853176	ATTO	ECHAM-SALSA
2013-08-10	60.62039592682646	24.375	0.94931435	10.422186	10.320984	ATTO	ECHAM-SALSA
2013-08-10	60.62039592682646	26.25	0.94931435	31.686846	9.006948	ATTO	ECHAM-SALSA
2013-08-10	60.62039592682646	28.125	0.94931435	34.096172	5.146697	ATTO	ECHAM-SALSA
2013-08-10	60.62039592682646	30.0	0.94931435	40.286644	7.329338	ATTO	ECHAM-SALSA
2013-08-11	64.35073040887204	22.5	0.65706155	15.432682	14.297049	ATTO	ECHAM-SALSA
2013-08-11	64.35073040887204	24.375	0.65706155	32.56672	13.720848	ATTO	ECHAM-SALSA
2013-08-11	64.35073040887204	26.25	0.65706155	36.367786	7.989125	ATTO	ECHAM-SALSA
2013-08-11	62.48557052203638	26.25	0.65706155	6.2542176	17.216139	ATTO	ECHAM-SALSA
2013-08-11	60.62039592682646	26.25	0.65706155	7.3580217	10.725481	ATTO	ECHAM-SALSA
2013-08-12	64.35073040887204	22.5	1.13851515	31.094408	12.143818	ATTO	ECHAM-SALSA
2013-08-12	64.35073040887204	24.375	1.13851515	28.295492	11.90696	ATTO	ECHAM-SALSA
2013-08-12	64.35073040887204	26.25	1.13851515	35.107346	7.210794	ATTO	ECHAM-SALSA
2013-08-12	64.35073040887204	28.125	1.13851515	10.978453	10.883253	ATTO	ECHAM-SALSA
2013-08-12	64.35073040887204	30.0	1.13851515	30.27666	12.454302	ATTO	ECHAM-SALSA
2013-08-12	62.48557052203638	22.5	1.13851515	27.66787	2.286784	ATTO	ECHAM-SALSA
2013-08-12	62.48557052203638	24.375	1.13851515	25.572357	8.220097	ATTO	ECHAM-SALSA
2013-08-12	62.48557052203638	26.25	1.13851515	24.295572	7.7101493	ATTO	ECHAM-SALSA
2013-08-12	62.48557052203638	28.125	1.13851515	9.059703	15.045221	ATTO	ECHAM-SALSA
2013-08-12	62.48557052203638	30.0	1.13851515	37.291283	11.51731	ATTO	ECHAM-SALSA
2013-08-12	60.62039592682646	22.5	1.13851515	17.332756	4.352254	ATTO	ECHAM-SALSA
2013-08-12	60.62039592682646	26.25	1.13851515	26.030628	11.707204	ATTO	ECHAM-SALSA
2013-08-13	64.35073040887204	22.5	0.37494776	35.337322	10.004974	ATTO	ECHAM-SALSA
2013-08-13	64.35073040887204	24.375	0.37494776	15.21138	10.493109	ATTO	ECHAM-SALSA
2013-08-13	64.35073040887204	26.25	0.37494776	12.149118	11.94117	ATTO	ECHAM-SALSA
2013-08-13	64.35073040887204	28.125	0.37494776	17.637386	12.3287325	ATTO	ECHAM-SALSA
2013-08-13	62.48557052203638	26.25	0.37494776	7.364545	5.169413	ATTO	ECHAM-SALSA
2013-08-13	62.48557052203638	28.125	0.37494776	37.2351	8.257459	ATTO	ECHAM-SALSA
2013-08-13	62.48557052203638	30.0	0.37494776	39.97083	11.4574585	ATTO	ECHAM-SALSA
2013-08-14	64.35073040887204	26.25	0.301970415	31.233768	11.256003	ATTO	ECHAM-SALSA
2013-08-14	64.35073040887204	30.0	0.301970415	6.6619525	4.1441283	ATTO	ECHAM-SALSA
2013-08-14	62.48557052203638	22.5	0.301970415	9.879083	2.0694458	ATTO	ECHAM-SALSA
2013-08-14	62.48557052203638	24.375	0.301970415	31.133308	2.218951	ATTO	ECHAM-SALSA
2013-08-14	60.62039592682646	28.125	0.301970415	13.295554	7.689226	ATTO	ECHAM-SALSA
2013-08-14	60.62039592682646	30.0	0.301970415	13.293499	18.041174	ATTO	ECHAM-SALSA
2013-08-15	64.35073040887204	28.125	0.35651782	15.721042	1.9476287	ATTO	ECHAM-SALSA
2013-08-15	64.35073040887204	30.0	0.35651782	36.718067	3.1570535	ATTO	ECHAM-SALSA
2013-08-15	62.48557052203638	22.5	0.35651782	5.7533126	14.53197	ATTO	ECHAM-SALSA
2013-08-15	62.48557052203638	28.125	0.35651782	17.017721	7.84848	ATTO	ECHAM-SALSA
2013-08-15	60.62039592682646	24.375	0.35651782	6.0316505	9.311057	ATTO	ECHAM-SALSA
2013-08-15	60.62039592682646	28.125	0.35651782	7.533451	2.2805562	ATTO	ECHAM-SALSA
2013-08-15	60.62039592682646	30.0	0.35651782	39.56696	1.0244995	ATTO	ECHAM-SALSA
2013-08-16	64.35073040887204	22.5	0.413184715	36.442097	11.56167	ATTO	ECHAM-SALSA
2013-08-16	64.35073040887204	24.375	0.413184715	21.971415	12.075807	ATTO	ECHAM-SALSA
2013-08-16	64.35073040887204	26.25	0.413184715	14.3143215	8.940958	ATTO	ECHAM-SALSA
2013-08-16	64.35073040887204	28.125	0.413184715	15.349867	15.602003	ATTO	ECHAM-SALSA
2013-08-16	64.35073040887204	30.0	0.413184715	21.02747	13.185158	ATTO	ECHAM-SALSA
2013-08-16	62.48557052203638	28.125	0.413184715	14.634364	5.427917	ATTO	ECHAM-SALSA
2013-08-16	62.48557052203638	30.0	0.413184715	23.095379	8.476889	ATTO	ECHAM-SALSA
2013-08-16	60.62039592682646	26.25	0.413184715	27.8345	8.244448	ATTO	ECHAM-SALSA
2013-08-16	60.62039592682646	28.125	0.413184715	20.79688	4.9961953	ATTO	ECHAM-SALSA
2013-08-16	60.62039592682646	30.0	0.413184715	12.314779	32.534473	ATTO	ECHAM-SALSA
2013-08-17	64.35073040887204	26.25	0.71952735	7.9282603	1.1388656	ATTO	ECHAM-SALSA
2013-08-17	64.35073040887204	28.125	0.71952735	8.417117	10.147713	ATTO	ECHAM-SALSA
2013-08-17	64.35073040887204	30.0	0.71952735	7.244254	1.9123012	ATTO	ECHAM-SALSA
2013-08-17	60.62039592682646	22.5	0.71952735	24.087296	6.529108	ATTO	ECHAM-SALSA
2013-08-17	60.62039592682646	30.0	0.71952735	20.07788	9.467099	ATTO	ECHAM-SALSA
2013-08-18	64.35073040887204	22.5	0.829424665	19.1972	8.605673	ATTO	ECHAM-SALSA
2013-08-18	64.35073040887204	24.375	0.829424665	40.432465	10.450209	ATTO	ECHAM-SALSA
2013-08-18	64.35073040887204	26.25	0.829424665	31.41296	10.091336	ATTO	ECHAM-SALSA
2013-08-18	64.35073040887204	28.125	0.829424665	39.43702	10.781117	ATTO	ECHAM-SALSA
2013-08-18	64.35073040887204	30.0	0.829424665	44.52749	11.659113	ATTO	ECHAM-SALSA
2013-08-18	62.48557052203638	22.5	0.829424665	19.008759	12.387821	ATTO	ECHAM-SALSA
2013-08-18	62.48557052203638	24.375	0.829424665	19.002737	9.855444	ATTO	ECHAM-SALSA
2013-08-18	62.48557052203638	26.25	0.829424665	17.188622	3.8857985	ATTO	ECHAM-SALSA
2013-08-18	62.48557052203638	28.125	0.829424665	21.951622	4.641305	ATTO	ECHAM-SALSA
2013-08-18	62.48557052203638	30.0	0.829424665	32.024944	13.501792	ATTO	ECHAM-SALSA
2013-08-18	60.62039592682646	22.5	0.829424665	33.156384	8.665746	ATTO	ECHAM-SALSA
2013-08-18	60.62039592682646	28.125	0.829424665	15.560533	6.698549	ATTO	ECHAM-SALSA
2013-08-19	64.35073040887204	24.375	0.81236285	23.719048	8.190017	ATTO	ECHAM-SALSA
2013-08-19	64.35073040887204	30.0	0.81236285	48.742065	17.18628	ATTO	ECHAM-SALSA
2013-08-19	62.48557052203638	24.375	0.81236285	17.22706	7.1991367	ATTO	ECHAM-SALSA
2013-08-19	62.48557052203638	28.125	0.81236285	11.52251	3.8896365	ATTO	ECHAM-SALSA
2013-08-19	60.62039592682646	24.375	0.81236285	15.854223	4.461115	ATTO	ECHAM-SALSA
2013-08-19	60.62039592682646	26.25	0.81236285	15.2846575	3.2722592	ATTO	ECHAM-SALSA
2013-08-20	64.35073040887204	30.0	0.238422725	18.641104	8.457771	ATTO	ECHAM-SALSA
2013-08-20	62.48557052203638	30.0	0.238422725	30.772762	9.54634	ATTO	ECHAM-SALSA
2013-08-20	60.62039592682646	24.375	0.238422725	32.343834	7.837371	ATTO	ECHAM-SALSA
2013-08-20	60.62039592682646	26.25	0.238422725	9.021543	11.357257	ATTO	ECHAM-SALSA
2013-08-21	62.48557052203638	30.0	0.677653765	43.945248	3.237259	ATTO	ECHAM-SALSA
2013-08-21	60.62039592682646	26.25	0.677653765	6.9406257	9.571468	ATTO	ECHAM-SALSA
2013-08-21	60.62039592682646	28.125	0.677653765	13.279516	9.469731	ATTO	ECHAM-SALSA
2013-08-21	60.62039592682646	30.0	0.677653765	17.62063	10.045625	ATTO	ECHAM-SALSA
2013-08-22	60.62039592682646	30.0	0.45992674	10.885638	5.224974	ATTO	ECHAM-SALSA
2013-08-26	60.62039592682646	28.125	1.88911	6.5876484	10.282501	ATTO	ECHAM-SALSA
2013-08-28	64.35073040887204	22.5	1.5202407999999998	37.206482	6.50235	ATTO	ECHAM-SALSA
2013-08-28	64.35073040887204	24.375	1.5202407999999998	28.725517	8.633662	ATTO	ECHAM-SALSA
2013-08-31	64.35073040887204	22.5	0.453378925	5.0392103	2.1022892	ATTO	ECHAM-SALSA
2014-07-01	60.62039592682646	24.375	0.5968329	44.068115	10.103515	ATTO	ECHAM-SALSA
2014-07-01	60.62039592682646	26.25	0.5968329	44.71089	11.564399	ATTO	ECHAM-SALSA
2014-07-01	60.62039592682646	28.125	0.5968329	42.247833	11.869255	ATTO	ECHAM-SALSA
2014-07-01	60.62039592682646	30.0	0.5968329	41.953903	8.602943	ATTO	ECHAM-SALSA
2014-07-02	62.48557052203638	28.125	0.76687162	26.703346	11.373433	ATTO	ECHAM-SALSA
2014-07-02	62.48557052203638	30.0	0.76687162	39.509495	12.133165	ATTO	ECHAM-SALSA
2014-07-02	60.62039592682646	26.25	0.76687162	24.73779	6.8554316	ATTO	ECHAM-SALSA
2014-07-02	60.62039592682646	28.125	0.76687162	23.047161	7.364835	ATTO	ECHAM-SALSA
2014-07-02	60.62039592682646	30.0	0.76687162	43.98617	9.8036	ATTO	ECHAM-SALSA
2014-07-03	64.35073040887204	26.25	0.31814851	39.320534	8.95259	ATTO	ECHAM-SALSA
2014-07-03	64.35073040887204	28.125	0.31814851	12.036474	9.059854	ATTO	ECHAM-SALSA
2014-07-03	64.35073040887204	30.0	0.31814851	14.237782	13.760403	ATTO	ECHAM-SALSA
2014-07-03	60.62039592682646	30.0	0.31814851	12.242151	11.312586	ATTO	ECHAM-SALSA
2014-07-04	62.48557052203638	24.375	0.149481415	5.395432	13.188311	ATTO	ECHAM-SALSA
2014-07-04	62.48557052203638	26.25	0.149481415	16.016031	9.173672	ATTO	ECHAM-SALSA
2014-07-04	62.48557052203638	30.0	0.149481415	9.319879	7.8742185	ATTO	ECHAM-SALSA
2014-07-05	64.35073040887204	28.125	0.48422693	15.9790945	12.487124	ATTO	ECHAM-SALSA
2014-07-05	60.62039592682646	22.5	0.48422693	6.3627634	12.758005	ATTO	ECHAM-SALSA
2014-07-06	64.35073040887204	30.0	0.24885916	8.084941	10.666063	ATTO	ECHAM-SALSA
2014-07-06	62.48557052203638	24.375	0.24885916	10.6975155	7.5988255	ATTO	ECHAM-SALSA
2014-07-06	62.48557052203638	26.25	0.24885916	8.253178	8.726943	ATTO	ECHAM-SALSA
2014-07-06	60.62039592682646	26.25	0.24885916	45.20075	7.5824523	ATTO	ECHAM-SALSA
2014-07-06	60.62039592682646	28.125	0.24885916	13.143341	8.356061	ATTO	ECHAM-SALSA
2014-07-07	64.35073040887204	24.375	0.7856663500000001	13.515071	8.889534	ATTO	ECHAM-SALSA
2014-07-07	64.35073040887204	26.25	0.7856663500000001	10.645393	9.328472	ATTO	ECHAM-SALSA
2014-07-07	64.35073040887204	28.125	0.7856663500000001	7.7368765	9.79659	ATTO	ECHAM-SALSA
2014-07-07	64.35073040887204	30.0	0.7856663500000001	10.711007	6.8934636	ATTO	ECHAM-SALSA
2014-07-07	62.48557052203638	22.5	0.7856663500000001	25.07634	11.20596	ATTO	ECHAM-SALSA
2014-07-07	62.48557052203638	26.25	0.7856663500000001	13.984777	11.06712	ATTO	ECHAM-SALSA
2014-07-08	64.35073040887204	26.25	1.04819583	14.722201	11.792134	ATTO	ECHAM-SALSA
2014-07-08	64.35073040887204	28.125	1.04819583	23.707592	11.9107275	ATTO	ECHAM-SALSA
2014-07-08	64.35073040887204	30.0	1.04819583	19.011042	9.990873	ATTO	ECHAM-SALSA
2014-07-08	62.48557052203638	24.375	1.04819583	13.427753	8.440672	ATTO	ECHAM-SALSA
2014-07-08	62.48557052203638	26.25	1.04819583	27.112114	8.689068	ATTO	ECHAM-SALSA
2014-07-08	62.48557052203638	28.125	1.04819583	11.460813	8.228835	ATTO	ECHAM-SALSA
2014-07-08	62.48557052203638	30.0	1.04819583	11.7212925	9.018848	ATTO	ECHAM-SALSA
2014-07-09	64.35073040887204	30.0	1.15077	23.56254	11.204552	ATTO	ECHAM-SALSA
2014-07-09	62.48557052203638	22.5	1.15077	10.858856	11.976898	ATTO	ECHAM-SALSA
2014-07-09	62.48557052203638	24.375	1.15077	25.71467	10.591087	ATTO	ECHAM-SALSA
2014-07-09	62.48557052203638	26.25	1.15077	27.776566	8.813299	ATTO	ECHAM-SALSA
2014-07-09	62.48557052203638	28.125	1.15077	7.534352	13.318654	ATTO	ECHAM-SALSA
2014-07-12	60.62039592682646	22.5	1.13027515	37.264103	8.315378	ATTO	ECHAM-SALSA
2014-07-12	60.62039592682646	24.375	1.13027515	44.856373	4.640547	ATTO	ECHAM-SALSA
2014-07-12	60.62039592682646	26.25	1.13027515	24.048435	8.878382	ATTO	ECHAM-SALSA
2014-07-12	60.62039592682646	28.125	1.13027515	16.038618	1.9409021	ATTO	ECHAM-SALSA
2014-07-13	64.35073040887204	24.375	1.97669905	17.279663	9.448236	ATTO	ECHAM-SALSA
2014-07-13	64.35073040887204	26.25	1.97669905	16.356237	3.7854605	ATTO	ECHAM-SALSA
2014-07-13	64.35073040887204	28.125	1.97669905	24.733053	3.0297148	ATTO	ECHAM-SALSA
2014-07-13	64.35073040887204	30.0	1.97669905	7.2180834	6.9145846	ATTO	ECHAM-SALSA
2014-07-13	62.48557052203638	22.5	1.97669905	12.581555	5.971408	ATTO	ECHAM-SALSA
2014-07-13	62.48557052203638	24.375	1.97669905	5.5635056	5.6207857	ATTO	ECHAM-SALSA
2014-07-13	62.48557052203638	30.0	1.97669905	6.073645	9.018093	ATTO	ECHAM-SALSA
2014-07-14	62.48557052203638	22.5	1.44736745	10.305083	16.220425	ATTO	ECHAM-SALSA
2014-07-14	60.62039592682646	22.5	1.44736745	17.830677	15.072844	ATTO	ECHAM-SALSA
2014-07-14	60.62039592682646	24.375	1.44736745	22.774837	5.549448	ATTO	ECHAM-SALSA
2014-07-14	60.62039592682646	26.25	1.44736745	15.600238	4.571296	ATTO	ECHAM-SALSA
2014-07-15	62.48557052203638	24.375	0.389248325	11.192033	4.002302	ATTO	ECHAM-SALSA
2014-07-16	64.35073040887204	22.5	0.927934025	8.208166	20.484106	ATTO	ECHAM-SALSA
2014-07-16	64.35073040887204	24.375	0.927934025	14.374607	11.379751	ATTO	ECHAM-SALSA
2014-07-16	64.35073040887204	26.25	0.927934025	30.348356	7.3683734	ATTO	ECHAM-SALSA
2014-07-16	64.35073040887204	28.125	0.927934025	10.313551	9.859889	ATTO	ECHAM-SALSA
2014-07-16	62.48557052203638	28.125	0.927934025	38.160473	1.1661881	ATTO	ECHAM-SALSA
2014-07-16	60.62039592682646	22.5	0.927934025	13.582115	12.157921	ATTO	ECHAM-SALSA
2014-07-16	60.62039592682646	24.375	0.927934025	42.25116	2.338076	ATTO	ECHAM-SALSA
2014-07-16	60.62039592682646	26.25	0.927934025	34.658684	7.373661	ATTO	ECHAM-SALSA
2014-07-16	60.62039592682646	28.125	0.927934025	16.804472	9.94289	ATTO	ECHAM-SALSA
2014-07-16	60.62039592682646	30.0	0.927934025	29.495354	6.4272385	ATTO	ECHAM-SALSA
2014-07-17	64.35073040887204	22.5	0.5870097000000001	9.939824	23.336666	ATTO	ECHAM-SALSA
2014-07-17	64.35073040887204	26.25	0.5870097000000001	7.5509996	17.422127	ATTO	ECHAM-SALSA
2014-07-17	64.35073040887204	28.125	0.5870097000000001	12.191534	16.419155	ATTO	ECHAM-SALSA
2014-07-17	64.35073040887204	30.0	0.5870097000000001	13.773928	7.917774	ATTO	ECHAM-SALSA
2014-07-17	62.48557052203638	28.125	0.5870097000000001	8.691754	16.909628	ATTO	ECHAM-SALSA
2014-07-17	60.62039592682646	26.25	0.5870097000000001	9.513608	18.059917	ATTO	ECHAM-SALSA
2014-07-17	60.62039592682646	28.125	0.5870097000000001	9.776115	14.392324	ATTO	ECHAM-SALSA
2014-07-17	60.62039592682646	30.0	0.5870097000000001	12.533345	9.693261	ATTO	ECHAM-SALSA
2014-07-18	62.48557052203638	22.5	0.9903708	13.427618	7.548596	ATTO	ECHAM-SALSA
2014-07-18	62.48557052203638	26.25	0.9903708	14.541456	7.070195	ATTO	ECHAM-SALSA
2014-07-18	60.62039592682646	24.375	0.9903708	11.048687	10.059374	ATTO	ECHAM-SALSA
2014-07-18	60.62039592682646	26.25	0.9903708	20.017036	7.8438263	ATTO	ECHAM-SALSA
2014-07-18	60.62039592682646	28.125	0.9903708	37.43484	8.674901	ATTO	ECHAM-SALSA
2014-07-18	60.62039592682646	30.0	0.9903708	11.895896	11.745912	ATTO	ECHAM-SALSA
2014-07-19	64.35073040887204	26.25	1.1371133	6.047556	46.941444	ATTO	ECHAM-SALSA
2014-07-19	62.48557052203638	22.5	1.1371133	16.125114	11.406836	ATTO	ECHAM-SALSA
2014-07-19	62.48557052203638	24.375	1.1371133	16.821398	11.068945	ATTO	ECHAM-SALSA
2014-07-19	62.48557052203638	26.25	1.1371133	10.426388	16.83933	ATTO	ECHAM-SALSA
2014-07-19	60.62039592682646	24.375	1.1371133	15.297884	13.920003	ATTO	ECHAM-SALSA
2014-07-19	60.62039592682646	26.25	1.1371133	35.517803	5.7687473	ATTO	ECHAM-SALSA
2014-07-19	60.62039592682646	28.125	1.1371133	5.4103565	9.240398	ATTO	ECHAM-SALSA
2014-07-19	60.62039592682646	30.0	1.1371133	12.835198	8.260525	ATTO	ECHAM-SALSA
2014-07-21	62.48557052203638	28.125	1.55084305	8.655443	9.050024	ATTO	ECHAM-SALSA
2014-07-21	60.62039592682646	30.0	1.55084305	8.883265	10.417185	ATTO	ECHAM-SALSA
2014-07-22	62.48557052203638	24.375	0.8631957800000001	5.047008	14.604244	ATTO	ECHAM-SALSA
2014-07-22	62.48557052203638	26.25	0.8631957800000001	6.004806	11.050318	ATTO	ECHAM-SALSA
2014-07-22	62.48557052203638	28.125	0.8631957800000001	9.184744	12.603369	ATTO	ECHAM-SALSA
2014-07-22	60.62039592682646	24.375	0.8631957800000001	8.033983	12.9943285	ATTO	ECHAM-SALSA
2014-07-22	60.62039592682646	26.25	0.8631957800000001	7.276422	9.844946	ATTO	ECHAM-SALSA
2014-07-23	64.35073040887204	28.125	2.0237839	6.2494373	14.679569	ATTO	ECHAM-SALSA
2014-07-23	62.48557052203638	26.25	2.0237839	7.1274242	10.284997	ATTO	ECHAM-SALSA
2014-07-24	60.62039592682646	26.25	0.97344225	5.89873	9.940698	ATTO	ECHAM-SALSA
2014-07-24	60.62039592682646	28.125	0.97344225	7.1694555	13.131319	ATTO	ECHAM-SALSA
2014-07-26	60.62039592682646	28.125	1.96627295	5.9909697	16.327217	ATTO	ECHAM-SALSA
2014-07-26	60.62039592682646	30.0	1.96627295	24.493994	12.770023	ATTO	ECHAM-SALSA
2014-07-27	64.35073040887204	26.25	2.2464865	6.6949196	17.849924	ATTO	ECHAM-SALSA
2014-07-28	62.48557052203638	24.375	1.3089502	15.54417	9.01177	ATTO	ECHAM-SALSA
2014-07-28	60.62039592682646	24.375	1.3089502	18.664135	10.463785	ATTO	ECHAM-SALSA
2014-07-28	60.62039592682646	26.25	1.3089502	15.217089	12.588678	ATTO	ECHAM-SALSA
2014-07-29	64.35073040887204	24.375	1.17311535	8.396786	8.40671	ATTO	ECHAM-SALSA
2014-07-29	64.35073040887204	26.25	1.17311535	19.389145	11.8058195	ATTO	ECHAM-SALSA
2014-07-29	64.35073040887204	28.125	1.17311535	27.223236	11.69912	ATTO	ECHAM-SALSA
2014-07-29	64.35073040887204	30.0	1.17311535	36.134365	13.200559	ATTO	ECHAM-SALSA
2014-07-29	62.48557052203638	28.125	1.17311535	21.064379	8.548104	ATTO	ECHAM-SALSA
2014-07-29	62.48557052203638	30.0	1.17311535	13.531509	15.495228	ATTO	ECHAM-SALSA
2014-07-30	64.35073040887204	26.25	1.2979096	24.236353	12.942222	ATTO	ECHAM-SALSA
2014-07-30	64.35073040887204	28.125	1.2979096	9.814686	13.878565	ATTO	ECHAM-SALSA
2014-07-30	64.35073040887204	30.0	1.2979096	9.533305	14.068414	ATTO	ECHAM-SALSA
2014-07-30	62.48557052203638	30.0	1.2979096	8.927653	12.945954	ATTO	ECHAM-SALSA
2014-07-30	60.62039592682646	22.5	1.2979096	8.278808	17.110004	ATTO	ECHAM-SALSA
2014-07-31	64.35073040887204	22.5	1.4429348	8.126638	15.564822	ATTO	ECHAM-SALSA
2014-07-31	64.35073040887204	24.375	1.4429348	12.07458	10.22417	ATTO	ECHAM-SALSA
2014-07-31	64.35073040887204	26.25	1.4429348	30.972242	8.204704	ATTO	ECHAM-SALSA
2014-07-31	64.35073040887204	28.125	1.4429348	20.735704	6.282289	ATTO	ECHAM-SALSA
2014-07-31	62.48557052203638	24.375	1.4429348	17.230206	3.316402	ATTO	ECHAM-SALSA
2014-07-31	62.48557052203638	26.25	1.4429348	19.540369	1.9346031	ATTO	ECHAM-SALSA
2014-08-01	64.35073040887204	26.25	0.7180848200000001	29.522095	10.368737	ATTO	ECHAM-SALSA
2014-08-01	64.35073040887204	28.125	0.7180848200000001	16.092539	10.353381	ATTO	ECHAM-SALSA
2014-08-01	64.35073040887204	30.0	0.7180848200000001	26.837152	13.100535	ATTO	ECHAM-SALSA
2014-08-01	62.48557052203638	22.5	0.7180848200000001	17.466835	10.262211	ATTO	ECHAM-SALSA
2014-08-01	62.48557052203638	26.25	0.7180848200000001	13.719038	7.757108	ATTO	ECHAM-SALSA
2014-08-01	60.62039592682646	26.25	0.7180848200000001	27.814909	9.050073	ATTO	ECHAM-SALSA
2014-08-04	64.35073040887204	24.375	4.18536815	21.032124	8.413454	ATTO	ECHAM-SALSA
2014-08-04	64.35073040887204	26.25	4.18536815	15.7124195	9.1226635	ATTO	ECHAM-SALSA
2014-08-04	64.35073040887204	28.125	4.18536815	8.876996	9.799261	ATTO	ECHAM-SALSA
2014-08-06	64.35073040887204	28.125	3.2480713000000003	5.7907753	15.537017	ATTO	ECHAM-SALSA
2014-08-06	62.48557052203638	24.375	3.2480713000000003	24.928272	8.896113	ATTO	ECHAM-SALSA
2014-08-06	62.48557052203638	26.25	3.2480713000000003	22.274124	8.535559	ATTO	ECHAM-SALSA
2014-08-06	62.48557052203638	28.125	3.2480713000000003	9.321743	7.716274	ATTO	ECHAM-SALSA
2014-08-07	64.35073040887204	28.125	1.48467765	15.88324	15.63427	ATTO	ECHAM-SALSA
2014-08-07	64.35073040887204	30.0	1.48467765	12.243957	14.768444	ATTO	ECHAM-SALSA
2014-08-07	62.48557052203638	22.5	1.48467765	14.168657	8.201897	ATTO	ECHAM-SALSA
2014-08-07	62.48557052203638	26.25	1.48467765	5.2845893	13.792471	ATTO	ECHAM-SALSA
2014-08-08	62.48557052203638	22.5	2.13238895	15.810205	9.9819975	ATTO	ECHAM-SALSA
2014-08-08	62.48557052203638	24.375	2.13238895	34.37613	10.489426	ATTO	ECHAM-SALSA
2014-08-08	62.48557052203638	26.25	2.13238895	42.68988	6.860395	ATTO	ECHAM-SALSA
2014-08-08	62.48557052203638	28.125	2.13238895	28.277304	9.708263	ATTO	ECHAM-SALSA
2014-08-08	60.62039592682646	26.25	2.13238895	35.696724	9.617761	ATTO	ECHAM-SALSA
2014-08-08	60.62039592682646	28.125	2.13238895	9.664332	12.397138	ATTO	ECHAM-SALSA
2014-08-08	60.62039592682646	30.0	2.13238895	15.474722	11.896965	ATTO	ECHAM-SALSA
2014-08-09	64.35073040887204	22.5	1.7113162	34.00343	7.6045823	ATTO	ECHAM-SALSA
2014-08-09	64.35073040887204	24.375	1.7113162	15.860266	13.955433	ATTO	ECHAM-SALSA
2014-08-09	64.35073040887204	26.25	1.7113162	16.482386	12.445906	ATTO	ECHAM-SALSA
2014-08-09	64.35073040887204	28.125	1.7113162	16.217905	12.925196	ATTO	ECHAM-SALSA
2014-08-09	64.35073040887204	30.0	1.7113162	5.151727	11.548933	ATTO	ECHAM-SALSA
2014-08-09	62.48557052203638	26.25	1.7113162	8.7593975	11.286717	ATTO	ECHAM-SALSA
2014-08-09	62.48557052203638	28.125	1.7113162	38.02954	10.970809	ATTO	ECHAM-SALSA
2014-08-09	62.48557052203638	30.0	1.7113162	11.952318	9.511575	ATTO	ECHAM-SALSA
2014-08-10	64.35073040887204	28.125	1.38989165	17.775469	10.203142	ATTO	ECHAM-SALSA
2014-08-10	64.35073040887204	30.0	1.38989165	23.31889	6.6604767	ATTO	ECHAM-SALSA
2014-08-10	62.48557052203638	24.375	1.38989165	24.2781	6.629263	ATTO	ECHAM-SALSA
2014-08-10	62.48557052203638	26.25	1.38989165	14.417156	1.6000752	ATTO	ECHAM-SALSA
2014-08-10	62.48557052203638	30.0	1.38989165	18.138842	10.072748	ATTO	ECHAM-SALSA
2014-08-10	60.62039592682646	30.0	1.38989165	9.976572	10.181887	ATTO	ECHAM-SALSA
2014-08-11	64.35073040887204	28.125	1.2122775	5.3572845	12.075928	ATTO	ECHAM-SALSA
2014-08-11	64.35073040887204	30.0	1.2122775	28.850441	9.688454	ATTO	ECHAM-SALSA
2014-08-11	62.48557052203638	26.25	1.2122775	5.512891	14.183477	ATTO	ECHAM-SALSA
2014-08-11	62.48557052203638	28.125	1.2122775	25.178621	7.75491	ATTO	ECHAM-SALSA
2014-08-11	62.48557052203638	30.0	1.2122775	23.032585	3.9951675	ATTO	ECHAM-SALSA
2014-08-11	60.62039592682646	24.375	1.2122775	7.3706303	115.9669	ATTO	ECHAM-SALSA
2014-08-11	60.62039592682646	26.25	1.2122775	12.338384	8.559185	ATTO	ECHAM-SALSA
2014-08-11	60.62039592682646	28.125	1.2122775	8.8925	12.552201	ATTO	ECHAM-SALSA
2014-08-12	62.48557052203638	22.5	0.93096485	15.837068	37.111248	ATTO	ECHAM-SALSA
2014-08-12	62.48557052203638	24.375	0.93096485	7.7975187	4.7882886	ATTO	ECHAM-SALSA
2014-08-12	62.48557052203638	26.25	0.93096485	24.63096	8.560241	ATTO	ECHAM-SALSA
2014-08-12	62.48557052203638	28.125	0.93096485	26.740898	7.5385222	ATTO	ECHAM-SALSA
2014-08-12	60.62039592682646	28.125	0.93096485	12.768863	12.534643	ATTO	ECHAM-SALSA
2014-08-13	62.48557052203638	28.125	0.22455348	14.604259	1.2811899	ATTO	ECHAM-SALSA
2014-08-13	60.62039592682646	24.375	0.22455348	5.2005534	4.6733565	ATTO	ECHAM-SALSA
2014-08-14	62.48557052203638	22.5	0.380082535	15.204582	10.387878	ATTO	ECHAM-SALSA
2014-08-14	62.48557052203638	24.375	0.380082535	22.177979	10.635432	ATTO	ECHAM-SALSA
2014-08-14	62.48557052203638	26.25	0.380082535	6.863671	12.584209	ATTO	ECHAM-SALSA
2014-08-14	62.48557052203638	30.0	0.380082535	12.029381	9.696011	ATTO	ECHAM-SALSA
2014-08-14	60.62039592682646	22.5	0.380082535	15.575809	6.4071674	ATTO	ECHAM-SALSA
2014-08-14	60.62039592682646	24.375	0.380082535	6.0045924	17.512976	ATTO	ECHAM-SALSA
2014-08-14	60.62039592682646	26.25	0.380082535	5.358095	5.5926976	ATTO	ECHAM-SALSA
2014-08-14	60.62039592682646	30.0	0.380082535	20.138466	14.177431	ATTO	ECHAM-SALSA
2014-08-15	64.35073040887204	26.25	0.883949425	8.651369	7.7495213	ATTO	ECHAM-SALSA
2014-08-15	64.35073040887204	28.125	0.883949425	9.811341	5.7657104	ATTO	ECHAM-SALSA
2014-08-15	64.35073040887204	30.0	0.883949425	10.476442	8.651357	ATTO	ECHAM-SALSA
2014-08-15	60.62039592682646	30.0	0.883949425	36.631657	6.541071	ATTO	ECHAM-SALSA
2014-08-16	62.48557052203638	24.375	0.50772545	17.066473	9.706295	ATTO	ECHAM-SALSA
2014-08-16	62.48557052203638	26.25	0.50772545	36.83448	9.539116	ATTO	ECHAM-SALSA
2014-08-17	62.48557052203638	30.0	0.42650722	10.102229	6.3728876	ATTO	ECHAM-SALSA
2014-08-17	60.62039592682646	30.0	0.42650722	10.674779	8.886577	ATTO	ECHAM-SALSA
2014-08-18	62.48557052203638	24.375	0.38758619	14.659812	6.599834	ATTO	ECHAM-SALSA
2014-08-18	60.62039592682646	22.5	0.38758619	14.404985	6.8092117	ATTO	ECHAM-SALSA
2014-08-18	60.62039592682646	30.0	0.38758619	10.847786	7.3466725	ATTO	ECHAM-SALSA
2014-08-19	64.35073040887204	22.5	0.125002113	6.4613166	3.5720687	ATTO	ECHAM-SALSA
2014-08-19	64.35073040887204	26.25	0.125002113	12.804276	7.4126935	ATTO	ECHAM-SALSA
2014-08-19	64.35073040887204	28.125	0.125002113	16.628319	5.4335065	ATTO	ECHAM-SALSA
2014-08-19	62.48557052203638	22.5	0.125002113	6.1380963	17.128054	ATTO	ECHAM-SALSA
2014-08-19	62.48557052203638	28.125	0.125002113	35.148373	8.213678	ATTO	ECHAM-SALSA
2014-08-19	60.62039592682646	26.25	0.125002113	23.554699	12.4318495	ATTO	ECHAM-SALSA
2014-08-19	60.62039592682646	30.0	0.125002113	14.457711	10.237876	ATTO	ECHAM-SALSA
2014-08-20	64.35073040887204	22.5	0.26667564	22.62409	14.681911	ATTO	ECHAM-SALSA
2014-08-20	64.35073040887204	24.375	0.26667564	29.785557	12.065952	ATTO	ECHAM-SALSA
2014-08-20	64.35073040887204	26.25	0.26667564	22.72745	12.840843	ATTO	ECHAM-SALSA
2014-08-20	64.35073040887204	28.125	0.26667564	31.887634	12.615803	ATTO	ECHAM-SALSA
2014-08-20	64.35073040887204	30.0	0.26667564	17.51929	13.807498	ATTO	ECHAM-SALSA
2014-08-20	62.48557052203638	22.5	0.26667564	24.801174	15.115448	ATTO	ECHAM-SALSA
2014-08-20	62.48557052203638	24.375	0.26667564	17.256527	15.122814	ATTO	ECHAM-SALSA
2014-08-20	62.48557052203638	26.25	0.26667564	14.816212	14.212595	ATTO	ECHAM-SALSA
2014-08-20	62.48557052203638	28.125	0.26667564	11.665561	4.691521	ATTO	ECHAM-SALSA
2014-08-21	64.35073040887204	22.5	0.425648005	5.174368	13.111138	ATTO	ECHAM-SALSA
2014-08-21	62.48557052203638	28.125	0.425648005	26.115025	9.034504	ATTO	ECHAM-SALSA
2014-08-21	62.48557052203638	30.0	0.425648005	33.11559	8.294172	ATTO	ECHAM-SALSA
2014-08-21	60.62039592682646	22.5	0.425648005	7.0095954	10.189204	ATTO	ECHAM-SALSA
2014-08-22	64.35073040887204	24.375	0.4001417	13.982869	12.124982	ATTO	ECHAM-SALSA
2014-08-22	64.35073040887204	26.25	0.4001417	18.949974	12.590916	ATTO	ECHAM-SALSA
2014-08-22	64.35073040887204	28.125	0.4001417	38.83939	8.755452	ATTO	ECHAM-SALSA
2014-08-22	64.35073040887204	30.0	0.4001417	30.832848	9.58095	ATTO	ECHAM-SALSA
2014-08-22	62.48557052203638	22.5	0.4001417	6.9151077	10.936641	ATTO	ECHAM-SALSA
2014-08-22	62.48557052203638	28.125	0.4001417	23.29456	9.288137	ATTO	ECHAM-SALSA
2014-08-22	62.48557052203638	30.0	0.4001417	8.21492	10.200743	ATTO	ECHAM-SALSA
2014-08-22	60.62039592682646	22.5	0.4001417	22.04403	10.371514	ATTO	ECHAM-SALSA
2014-08-23	64.35073040887204	22.5	0.34649186	17.256287	13.535719	ATTO	ECHAM-SALSA
2014-08-23	64.35073040887204	24.375	0.34649186	33.090847	10.874564	ATTO	ECHAM-SALSA
2014-08-23	64.35073040887204	26.25	0.34649186	5.6310716	19.921888	ATTO	ECHAM-SALSA
2014-08-23	62.48557052203638	22.5	0.34649186	11.273733	10.612116	ATTO	ECHAM-SALSA
2014-08-23	62.48557052203638	24.375	0.34649186	9.196335	10.812432	ATTO	ECHAM-SALSA
2014-08-23	62.48557052203638	26.25	0.34649186	8.466886	13.038185	ATTO	ECHAM-SALSA
2014-08-23	60.62039592682646	30.0	0.34649186	9.354414	3.3007736	ATTO	ECHAM-SALSA
2014-08-24	64.35073040887204	28.125	0.1292283699999999	21.907618	2.5437934	ATTO	ECHAM-SALSA
2014-08-24	62.48557052203638	26.25	0.1292283699999999	20.885115	6.39473	ATTO	ECHAM-SALSA
2014-08-24	62.48557052203638	28.125	0.1292283699999999	41.575676	6.2627444	ATTO	ECHAM-SALSA
2014-08-24	62.48557052203638	30.0	0.1292283699999999	15.656123	5.9786124	ATTO	ECHAM-SALSA
2014-08-24	60.62039592682646	22.5	0.1292283699999999	10.854637	14.893525	ATTO	ECHAM-SALSA
2014-08-24	60.62039592682646	26.25	0.1292283699999999	5.552456	13.318209	ATTO	ECHAM-SALSA
2014-08-24	60.62039592682646	28.125	0.1292283699999999	7.2235365	15.844395	ATTO	ECHAM-SALSA
2014-08-24	60.62039592682646	30.0	0.1292283699999999	11.04463	15.950845	ATTO	ECHAM-SALSA
2014-08-25	62.48557052203638	30.0	0.351362495	9.638007	18.676075	ATTO	ECHAM-SALSA
2014-08-25	60.62039592682646	24.375	0.351362495	10.502313	8.075959	ATTO	ECHAM-SALSA
2014-08-26	60.62039592682646	30.0	0.3114293	36.29998	6.4822674	ATTO	ECHAM-SALSA
2014-08-27	60.62039592682646	28.125	0.243709615	25.006489	5.5130606	ATTO	ECHAM-SALSA
2014-08-28	64.35073040887204	22.5	0.31276828	28.197187	22.128515	ATTO	ECHAM-SALSA
2014-08-28	64.35073040887204	24.375	0.31276828	10.353618	5.4289784	ATTO	ECHAM-SALSA
2014-08-28	64.35073040887204	26.25	0.31276828	14.099779	5.4136443	ATTO	ECHAM-SALSA
2014-08-28	62.48557052203638	26.25	0.31276828	21.80074	11.518609	ATTO	ECHAM-SALSA
2014-08-28	62.48557052203638	28.125	0.31276828	20.505796	8.525937	ATTO	ECHAM-SALSA
2014-08-28	62.48557052203638	30.0	0.31276828	14.930342	3.5857835	ATTO	ECHAM-SALSA
2014-08-28	60.62039592682646	22.5	0.31276828	21.618475	5.344762	ATTO	ECHAM-SALSA
2014-08-28	60.62039592682646	26.25	0.31276828	28.306456	10.94766	ATTO	ECHAM-SALSA
2014-08-28	60.62039592682646	28.125	0.31276828	22.596527	8.519794	ATTO	ECHAM-SALSA
2014-08-28	60.62039592682646	30.0	0.31276828	11.885004	11.714571	ATTO	ECHAM-SALSA
2014-08-29	64.35073040887204	22.5	0.5148105199999999	9.551029	8.504274	ATTO	ECHAM-SALSA
2014-08-29	64.35073040887204	28.125	0.5148105199999999	6.9854493	6.443945	ATTO	ECHAM-SALSA
2014-08-29	62.48557052203638	22.5	0.5148105199999999	8.280141	10.985854	ATTO	ECHAM-SALSA
2014-08-29	62.48557052203638	24.375	0.5148105199999999	9.764636	7.853203	ATTO	ECHAM-SALSA
2014-08-29	62.48557052203638	26.25	0.5148105199999999	15.894995	12.115991	ATTO	ECHAM-SALSA
2014-08-29	62.48557052203638	28.125	0.5148105199999999	36.356308	11.931298	ATTO	ECHAM-SALSA
2014-08-29	62.48557052203638	30.0	0.5148105199999999	40.541115	11.421949	ATTO	ECHAM-SALSA
2014-08-30	64.35073040887204	30.0	1.05539355	7.7212996	10.45213	ATTO	ECHAM-SALSA
2014-08-30	60.62039592682646	26.25	1.05539355	15.644627	9.169164	ATTO	ECHAM-SALSA
2014-08-30	60.62039592682646	28.125	1.05539355	9.271201	9.271748	ATTO	ECHAM-SALSA
2014-08-30	60.62039592682646	30.0	1.05539355	13.932322	9.9922905	ATTO	ECHAM-SALSA
2014-08-31	64.35073040887204	22.5	0.64473593	7.3884892	12.41506	ATTO	ECHAM-SALSA
2014-08-31	60.62039592682646	26.25	0.64473593	10.401397	8.96656	ATTO	ECHAM-SALSA
2014-08-31	60.62039592682646	28.125	0.64473593	17.7293	13.720457	ATTO	ECHAM-SALSA
2014-08-31	60.62039592682646	30.0	0.64473593	8.740167	8.618582	ATTO	ECHAM-SALSA
2015-07-01	64.35073040887204	30.0	0.7077899000000001	35.484512	9.110069	ATTO	ECHAM-SALSA
2015-07-01	62.48557052203638	26.25	0.7077899000000001	6.4405556	13.278344	ATTO	ECHAM-SALSA
2015-07-01	62.48557052203638	28.125	0.7077899000000001	30.86563	10.665794	ATTO	ECHAM-SALSA
2015-07-01	62.48557052203638	30.0	0.7077899000000001	46.73723	11.705038	ATTO	ECHAM-SALSA
2015-07-01	60.62039592682646	28.125	0.7077899000000001	10.919639	10.648113	ATTO	ECHAM-SALSA
2015-07-01	60.62039592682646	30.0	0.7077899000000001	7.9003563	14.3361225	ATTO	ECHAM-SALSA
2015-07-02	64.35073040887204	24.375	1.33757	5.801639	13.510987	ATTO	ECHAM-SALSA
2015-07-02	64.35073040887204	26.25	1.33757	37.778366	1.896589	ATTO	ECHAM-SALSA
2015-07-02	62.48557052203638	26.25	1.33757	21.354073	3.3567297	ATTO	ECHAM-SALSA
2015-07-02	62.48557052203638	28.125	1.33757	47.910645	3.1138313	ATTO	ECHAM-SALSA
2015-07-02	60.62039592682646	26.25	1.33757	13.5377445	9.238481	ATTO	ECHAM-SALSA
2015-07-02	60.62039592682646	28.125	1.33757	31.71804	7.1215315	ATTO	ECHAM-SALSA
2015-07-02	60.62039592682646	30.0	1.33757	14.53059	8.958522	ATTO	ECHAM-SALSA
2015-07-03	64.35073040887204	30.0	4.2628013	13.784123	8.100844	ATTO	ECHAM-SALSA
2015-07-04	64.35073040887204	22.5	1.4334812	44.01171	10.259029	ATTO	ECHAM-SALSA
2015-07-04	62.48557052203638	24.375	1.4334812	25.946404	7.4443536	ATTO	ECHAM-SALSA
2015-07-04	62.48557052203638	26.25	1.4334812	34.2166	9.567255	ATTO	ECHAM-SALSA
2015-07-04	62.48557052203638	28.125	1.4334812	13.0781355	18.35709	ATTO	ECHAM-SALSA
2015-07-04	62.48557052203638	30.0	1.4334812	48.178104	19.956615	ATTO	ECHAM-SALSA
2015-07-05	64.35073040887204	22.5	0.8443320999999999	6.6461244	1.2222501	ATTO	ECHAM-SALSA
2015-07-05	64.35073040887204	28.125	0.8443320999999999	10.671468	1.5552645	ATTO	ECHAM-SALSA
2015-07-05	62.48557052203638	26.25	0.8443320999999999	30.055664	7.181471	ATTO	ECHAM-SALSA
2015-07-05	60.62039592682646	30.0	0.8443320999999999	36.47729	9.089814	ATTO	ECHAM-SALSA
2015-07-06	64.35073040887204	22.5	0.854575395	12.299446	6.250161	ATTO	ECHAM-SALSA
2015-07-07	60.62039592682646	24.375	1.47211605	19.151457	11.439815	ATTO	ECHAM-SALSA
2015-07-07	60.62039592682646	26.25	1.47211605	32.80217	7.409427	ATTO	ECHAM-SALSA
2015-07-07	60.62039592682646	28.125	1.47211605	42.41871	6.625981	ATTO	ECHAM-SALSA
2015-07-08	64.35073040887204	22.5	0.74074705	15.850868	13.421406	ATTO	ECHAM-SALSA
2015-07-08	62.48557052203638	22.5	0.74074705	14.055468	12.091338	ATTO	ECHAM-SALSA
2015-07-08	62.48557052203638	24.375	0.74074705	38.355087	11.13363	ATTO	ECHAM-SALSA
2015-07-08	62.48557052203638	26.25	0.74074705	41.04242	3.8118908	ATTO	ECHAM-SALSA
2015-07-08	60.62039592682646	24.375	0.74074705	18.097334	9.738841	ATTO	ECHAM-SALSA
2015-07-08	60.62039592682646	26.25	0.74074705	11.651182	14.605561	ATTO	ECHAM-SALSA
2015-07-08	60.62039592682646	28.125	0.74074705	8.447096	13.862851	ATTO	ECHAM-SALSA
2015-07-08	60.62039592682646	30.0	0.74074705	11.130634	13.8578415	ATTO	ECHAM-SALSA
2015-07-09	62.48557052203638	22.5	0.448057145	47.196083	13.239454	ATTO	ECHAM-SALSA
2015-07-09	62.48557052203638	24.375	0.448057145	42.417713	12.632055	ATTO	ECHAM-SALSA
2015-07-09	62.48557052203638	26.25	0.448057145	43.661697	14.46154	ATTO	ECHAM-SALSA
2015-07-09	62.48557052203638	28.125	0.448057145	42.19199	10.95525	ATTO	ECHAM-SALSA
2015-07-09	62.48557052203638	30.0	0.448057145	33.464596	13.935303	ATTO	ECHAM-SALSA
2015-07-09	60.62039592682646	22.5	0.448057145	21.97459	9.5431795	ATTO	ECHAM-SALSA
2015-07-09	60.62039592682646	24.375	0.448057145	28.014227	7.8711915	ATTO	ECHAM-SALSA
2015-07-09	60.62039592682646	26.25	0.448057145	29.383167	8.005234	ATTO	ECHAM-SALSA
2015-07-09	60.62039592682646	30.0	0.448057145	30.957827	10.272599	ATTO	ECHAM-SALSA
2015-07-10	64.35073040887204	24.375	0.475444285	14.198782	3.4223115	ATTO	ECHAM-SALSA
2015-07-10	62.48557052203638	22.5	0.475444285	5.7422223	17.345802	ATTO	ECHAM-SALSA
2015-07-10	62.48557052203638	24.375	0.475444285	7.398528	14.446874	ATTO	ECHAM-SALSA
2015-07-10	62.48557052203638	26.25	0.475444285	19.01506	8.251341	ATTO	ECHAM-SALSA
2015-07-10	62.48557052203638	28.125	0.475444285	15.137103	6.729128	ATTO	ECHAM-SALSA
2015-07-11	64.35073040887204	24.375	0.579206675	28.697819	8.525656	ATTO	ECHAM-SALSA
2015-07-11	64.35073040887204	26.25	0.579206675	26.34388	9.298401	ATTO	ECHAM-SALSA
2015-07-11	62.48557052203638	22.5	0.579206675	20.363068	11.68076	ATTO	ECHAM-SALSA
2015-07-11	62.48557052203638	26.25	0.579206675	8.51262	3.683807	ATTO	ECHAM-SALSA
2015-07-11	62.48557052203638	28.125	0.579206675	12.147553	8.45551	ATTO	ECHAM-SALSA
2015-07-11	62.48557052203638	30.0	0.579206675	19.263706	3.8346355	ATTO	ECHAM-SALSA
2015-07-12	64.35073040887204	22.5	0.5742044	15.937925	13.71624	ATTO	ECHAM-SALSA
2015-07-12	64.35073040887204	24.375	0.5742044	8.366443	14.964695	ATTO	ECHAM-SALSA
2015-07-12	64.35073040887204	26.25	0.5742044	20.076275	11.91304	ATTO	ECHAM-SALSA
2015-07-12	64.35073040887204	28.125	0.5742044	26.591282	11.664292	ATTO	ECHAM-SALSA
2015-07-12	62.48557052203638	22.5	0.5742044	18.118183	7.5097113	ATTO	ECHAM-SALSA
2015-07-12	62.48557052203638	24.375	0.5742044	11.473383	5.3786325	ATTO	ECHAM-SALSA
2015-07-12	60.62039592682646	22.5	0.5742044	14.586387	9.300861	ATTO	ECHAM-SALSA
2015-07-13	64.35073040887204	24.375	0.936811745	29.166845	3.8751173	ATTO	ECHAM-SALSA
2015-07-13	64.35073040887204	28.125	0.936811745	6.3918066	6.6218405	ATTO	ECHAM-SALSA
2015-07-14	60.62039592682646	26.25	0.76385763	38.189034	4.381074	ATTO	ECHAM-SALSA
2015-07-15	62.48557052203638	26.25	0.6443783350000001	5.527043	3.6673257	ATTO	ECHAM-SALSA
2015-07-15	62.48557052203638	30.0	0.6443783350000001	7.694575	3.1693058	ATTO	ECHAM-SALSA
2015-07-15	60.62039592682646	30.0	0.6443783350000001	9.926552	6.7350817	ATTO	ECHAM-SALSA
2015-07-16	64.35073040887204	24.375	0.407869225	7.0327125	7.311562	ATTO	ECHAM-SALSA
2015-07-16	62.48557052203638	22.5	0.407869225	13.693663	4.2077885	ATTO	ECHAM-SALSA
2015-07-16	62.48557052203638	24.375	0.407869225	11.296328	5.0747533	ATTO	ECHAM-SALSA
2015-07-16	62.48557052203638	26.25	0.407869225	9.167078	9.403375	ATTO	ECHAM-SALSA
2015-07-17	64.35073040887204	28.125	0.289771735	12.327857	2.203692	ATTO	ECHAM-SALSA
2015-07-17	60.62039592682646	22.5	0.289771735	19.345083	9.960958	ATTO	ECHAM-SALSA
2015-07-18	64.35073040887204	30.0	0.451355385	5.233158	12.895585	ATTO	ECHAM-SALSA
2015-07-18	62.48557052203638	22.5	0.451355385	9.603016	57.19235	ATTO	ECHAM-SALSA
2015-07-18	62.48557052203638	28.125	0.451355385	16.33284	9.573101	ATTO	ECHAM-SALSA
2015-07-18	62.48557052203638	30.0	0.451355385	21.057377	12.325504	ATTO	ECHAM-SALSA
2015-07-18	60.62039592682646	22.5	0.451355385	7.1653156	7.600245	ATTO	ECHAM-SALSA
2015-07-18	60.62039592682646	30.0	0.451355385	11.985578	9.813552	ATTO	ECHAM-SALSA
2015-07-19	64.35073040887204	26.25	0.534073425	20.719616	14.262096	ATTO	ECHAM-SALSA
2015-07-19	64.35073040887204	28.125	0.534073425	32.052998	10.350433	ATTO	ECHAM-SALSA
2015-07-19	62.48557052203638	26.25	0.534073425	26.824549	9.870544	ATTO	ECHAM-SALSA
2015-07-19	62.48557052203638	28.125	0.534073425	44.199467	7.133404	ATTO	ECHAM-SALSA
2015-07-19	60.62039592682646	24.375	0.534073425	6.2386494	5.6777864	ATTO	ECHAM-SALSA
2015-07-19	60.62039592682646	26.25	0.534073425	31.200798	8.270071	ATTO	ECHAM-SALSA
2015-07-19	60.62039592682646	28.125	0.534073425	33.05842	5.717641	ATTO	ECHAM-SALSA
2015-07-19	60.62039592682646	30.0	0.534073425	26.895687	7.078708	ATTO	ECHAM-SALSA
2015-07-20	64.35073040887204	28.125	0.441272335	8.7725115	19.63666	ATTO	ECHAM-SALSA
2015-07-20	64.35073040887204	30.0	0.441272335	8.349882	3.4424791	ATTO	ECHAM-SALSA
2015-07-21	64.35073040887204	24.375	0.4991001699999999	7.517783	11.290821	ATTO	ECHAM-SALSA
2015-07-21	64.35073040887204	26.25	0.4991001699999999	25.386726	8.425311	ATTO	ECHAM-SALSA
2015-07-21	64.35073040887204	28.125	0.4991001699999999	12.360354	15.105296	ATTO	ECHAM-SALSA
2015-07-21	62.48557052203638	22.5	0.4991001699999999	18.080133	10.790539	ATTO	ECHAM-SALSA
2015-07-21	62.48557052203638	24.375	0.4991001699999999	8.683909	17.827341	ATTO	ECHAM-SALSA
2015-07-21	62.48557052203638	30.0	0.4991001699999999	18.67949	8.205589	ATTO	ECHAM-SALSA
2015-07-21	60.62039592682646	22.5	0.4991001699999999	20.762669	3.342434	ATTO	ECHAM-SALSA
2015-07-21	60.62039592682646	24.375	0.4991001699999999	12.806327	8.451467	ATTO	ECHAM-SALSA
2015-07-21	60.62039592682646	28.125	0.4991001699999999	8.586485	5.0761776	ATTO	ECHAM-SALSA
2015-07-22	64.35073040887204	24.375	0.4061787599999999	22.567682	8.320518	ATTO	ECHAM-SALSA
2015-07-22	62.48557052203638	22.5	0.4061787599999999	22.130146	5.2332306	ATTO	ECHAM-SALSA
2015-07-24	64.35073040887204	30.0	0.118401505	10.228667	11.408546	ATTO	ECHAM-SALSA
2015-07-24	62.48557052203638	22.5	0.118401505	7.8316026	13.8330965	ATTO	ECHAM-SALSA
2015-07-24	62.48557052203638	24.375	0.118401505	10.216609	1.6749755	ATTO	ECHAM-SALSA
2015-07-24	62.48557052203638	26.25	0.118401505	12.095491	8.336023	ATTO	ECHAM-SALSA
2015-07-24	62.48557052203638	30.0	0.118401505	5.8803587	33.655243	ATTO	ECHAM-SALSA
2015-07-24	60.62039592682646	24.375	0.118401505	17.892483	5.1649575	ATTO	ECHAM-SALSA
2015-07-24	60.62039592682646	26.25	0.118401505	7.926902	11.678791	ATTO	ECHAM-SALSA
2015-07-24	60.62039592682646	28.125	0.118401505	28.015808	6.8837147	ATTO	ECHAM-SALSA
2015-07-24	60.62039592682646	30.0	0.118401505	26.897287	6.976967	ATTO	ECHAM-SALSA
2015-07-25	64.35073040887204	22.5	0.25535467	10.663517	11.124088	ATTO	ECHAM-SALSA
2015-07-25	64.35073040887204	26.25	0.25535467	5.0634365	18.18115	ATTO	ECHAM-SALSA
2015-07-25	64.35073040887204	28.125	0.25535467	6.0595284	8.041098	ATTO	ECHAM-SALSA
2015-07-25	64.35073040887204	30.0	0.25535467	19.026184	6.6866345	ATTO	ECHAM-SALSA
2015-07-25	60.62039592682646	22.5	0.25535467	8.014703	12.796898	ATTO	ECHAM-SALSA
2015-07-25	60.62039592682646	24.375	0.25535467	6.177855	13.758247	ATTO	ECHAM-SALSA
2015-07-25	60.62039592682646	26.25	0.25535467	26.116234	8.061675	ATTO	ECHAM-SALSA
2015-07-25	60.62039592682646	28.125	0.25535467	17.053701	8.437945	ATTO	ECHAM-SALSA
2015-07-25	60.62039592682646	30.0	0.25535467	14.258533	10.986463	ATTO	ECHAM-SALSA
2015-07-26	64.35073040887204	28.125	1.27893935	15.852326	10.279883	ATTO	ECHAM-SALSA
2015-07-26	64.35073040887204	30.0	1.27893935	13.487516	9.250396	ATTO	ECHAM-SALSA
2015-07-26	62.48557052203638	30.0	1.27893935	6.0962076	8.631997	ATTO	ECHAM-SALSA
2015-07-26	60.62039592682646	22.5	1.27893935	25.800802	11.352682	ATTO	ECHAM-SALSA
2015-07-27	64.35073040887204	22.5	0.423534615	31.36622	7.661781	ATTO	ECHAM-SALSA
2015-07-27	64.35073040887204	24.375	0.423534615	31.571327	11.819504	ATTO	ECHAM-SALSA
2015-07-27	64.35073040887204	26.25	0.423534615	33.89881	14.772268	ATTO	ECHAM-SALSA
2015-07-27	64.35073040887204	28.125	0.423534615	21.888905	17.673168	ATTO	ECHAM-SALSA
2015-07-27	64.35073040887204	30.0	0.423534615	43.628975	16.415382	ATTO	ECHAM-SALSA
2015-07-27	62.48557052203638	26.25	0.423534615	36.372208	12.493389	ATTO	ECHAM-SALSA
2015-07-27	62.48557052203638	28.125	0.423534615	17.59593	10.328587	ATTO	ECHAM-SALSA
2015-07-27	62.48557052203638	30.0	0.423534615	28.977285	5.6758785	ATTO	ECHAM-SALSA
2015-07-27	60.62039592682646	22.5	0.423534615	36.652298	8.690278	ATTO	ECHAM-SALSA
2015-07-27	60.62039592682646	24.375	0.423534615	30.084618	10.984771	ATTO	ECHAM-SALSA
2015-07-27	60.62039592682646	26.25	0.423534615	46.09757	9.604757	ATTO	ECHAM-SALSA
2015-07-27	60.62039592682646	28.125	0.423534615	47.910065	9.772781	ATTO	ECHAM-SALSA
2015-07-28	64.35073040887204	22.5	1.0427160999999998	44.610535	9.572374	ATTO	ECHAM-SALSA
2015-07-28	64.35073040887204	24.375	1.0427160999999998	46.687424	9.316961	ATTO	ECHAM-SALSA
2015-07-28	64.35073040887204	26.25	1.0427160999999998	42.284172	13.593388	ATTO	ECHAM-SALSA
2015-07-28	64.35073040887204	28.125	1.0427160999999998	26.83242	11.936522	ATTO	ECHAM-SALSA
2015-07-28	62.48557052203638	22.5	1.0427160999999998	12.133129	10.799846	ATTO	ECHAM-SALSA
2015-07-28	62.48557052203638	26.25	1.0427160999999998	39.43232	11.643824	ATTO	ECHAM-SALSA
2015-07-28	62.48557052203638	28.125	1.0427160999999998	26.226454	13.00716	ATTO	ECHAM-SALSA
2015-07-28	62.48557052203638	30.0	1.0427160999999998	18.854599	14.77779	ATTO	ECHAM-SALSA
2015-07-28	60.62039592682646	26.25	1.0427160999999998	19.763195	7.8345957	ATTO	ECHAM-SALSA
2015-07-29	64.35073040887204	22.5	0.97853058	7.4044037	12.341329	ATTO	ECHAM-SALSA
2015-07-29	64.35073040887204	24.375	0.97853058	39.593983	8.516227	ATTO	ECHAM-SALSA
2015-07-29	64.35073040887204	26.25	0.97853058	28.358322	12.498402	ATTO	ECHAM-SALSA
2015-07-29	62.48557052203638	22.5	0.97853058	41.363304	10.650075	ATTO	ECHAM-SALSA
2015-07-29	62.48557052203638	24.375	0.97853058	24.325668	9.655339	ATTO	ECHAM-SALSA
2015-07-29	62.48557052203638	26.25	0.97853058	43.363026	15.574644	ATTO	ECHAM-SALSA
2015-07-29	62.48557052203638	28.125	0.97853058	23.466688	10.128039	ATTO	ECHAM-SALSA
2015-07-29	60.62039592682646	22.5	0.97853058	5.2341003	14.463797	ATTO	ECHAM-SALSA
2015-07-30	64.35073040887204	22.5	0.648019065	5.4246655	7.4086623	ATTO	ECHAM-SALSA
2015-07-30	64.35073040887204	24.375	0.648019065	15.5051365	8.7837105	ATTO	ECHAM-SALSA
2015-07-30	64.35073040887204	26.25	0.648019065	18.669727	19.01166	ATTO	ECHAM-SALSA
2015-07-30	64.35073040887204	28.125	0.648019065	18.16785	9.527328	ATTO	ECHAM-SALSA
2015-07-30	62.48557052203638	26.25	0.648019065	22.942307	7.290597	ATTO	ECHAM-SALSA
2015-07-30	62.48557052203638	28.125	0.648019065	22.701454	12.956635	ATTO	ECHAM-SALSA
2015-07-30	62.48557052203638	30.0	0.648019065	5.61183	9.503348	ATTO	ECHAM-SALSA
2015-07-31	62.48557052203638	22.5	0.558211445	34.467773	7.851041	ATTO	ECHAM-SALSA
2015-07-31	62.48557052203638	26.25	0.558211445	8.262208	11.381598	ATTO	ECHAM-SALSA
2015-07-31	62.48557052203638	28.125	0.558211445	10.786158	39.668907	ATTO	ECHAM-SALSA
2015-07-31	62.48557052203638	30.0	0.558211445	37.06526	8.817614	ATTO	ECHAM-SALSA
2015-07-31	60.62039592682646	28.125	0.558211445	10.401996	18.107819	ATTO	ECHAM-SALSA
2015-07-31	60.62039592682646	30.0	0.558211445	15.667346	11.59732	ATTO	ECHAM-SALSA
2015-08-01	64.35073040887204	22.5	0.39956084	26.139727	12.539936	ATTO	ECHAM-SALSA
2015-08-01	64.35073040887204	24.375	0.39956084	40.551407	6.463418	ATTO	ECHAM-SALSA
2015-08-01	62.48557052203638	22.5	0.39956084	23.822987	7.4718647	ATTO	ECHAM-SALSA
2015-08-01	62.48557052203638	24.375	0.39956084	18.759483	7.2764816	ATTO	ECHAM-SALSA
2015-08-01	62.48557052203638	26.25	0.39956084	14.79401	7.6159987	ATTO	ECHAM-SALSA
2015-08-01	62.48557052203638	28.125	0.39956084	30.158035	9.784977	ATTO	ECHAM-SALSA
2015-08-01	62.48557052203638	30.0	0.39956084	33.790005	11.445004	ATTO	ECHAM-SALSA
2015-08-01	60.62039592682646	22.5	0.39956084	19.203993	7.248088	ATTO	ECHAM-SALSA
2015-08-01	60.62039592682646	24.375	0.39956084	18.443722	7.832129	ATTO	ECHAM-SALSA
2015-08-01	60.62039592682646	26.25	0.39956084	15.969244	9.5192	ATTO	ECHAM-SALSA
2015-08-01	60.62039592682646	28.125	0.39956084	14.26309	9.220087	ATTO	ECHAM-SALSA
2015-08-01	60.62039592682646	30.0	0.39956084	22.043402	11.267271	ATTO	ECHAM-SALSA
2015-08-02	60.62039592682646	24.375	0.175989135	24.9083	1.5737004	ATTO	ECHAM-SALSA
2015-08-02	60.62039592682646	26.25	0.175989135	14.195637	2.0430045	ATTO	ECHAM-SALSA
2015-08-02	60.62039592682646	30.0	0.175989135	5.452513	77.64985	ATTO	ECHAM-SALSA
2015-08-04	60.62039592682646	28.125	0.270406265	6.081605	11.740534	ATTO	ECHAM-SALSA
2015-08-06	64.35073040887204	22.5	2.3707264500000003	36.193672	8.798359	ATTO	ECHAM-SALSA
2015-08-06	64.35073040887204	24.375	2.3707264500000003	12.189234	10.42443	ATTO	ECHAM-SALSA
2015-08-06	64.35073040887204	26.25	2.3707264500000003	10.228275	8.788703	ATTO	ECHAM-SALSA
2015-08-06	64.35073040887204	28.125	2.3707264500000003	7.586343	7.349003	ATTO	ECHAM-SALSA
2015-08-06	62.48557052203638	22.5	2.3707264500000003	35.46656	9.791519	ATTO	ECHAM-SALSA
2015-08-06	62.48557052203638	26.25	2.3707264500000003	6.117768	10.12741	ATTO	ECHAM-SALSA
2015-08-06	62.48557052203638	30.0	2.3707264500000003	9.819202	5.2321568	ATTO	ECHAM-SALSA
2015-08-06	60.62039592682646	26.25	2.3707264500000003	22.923687	7.0487347	ATTO	ECHAM-SALSA
2015-08-06	60.62039592682646	28.125	2.3707264500000003	15.445024	7.198102	ATTO	ECHAM-SALSA
2015-08-06	60.62039592682646	30.0	2.3707264500000003	11.8503895	7.412136	ATTO	ECHAM-SALSA
2015-08-07	64.35073040887204	28.125	1.10685175	7.6267486	9.478442	ATTO	ECHAM-SALSA
2015-08-07	64.35073040887204	30.0	1.10685175	21.203802	11.324572	ATTO	ECHAM-SALSA
2015-08-07	62.48557052203638	28.125	1.10685175	29.655611	9.257932	ATTO	ECHAM-SALSA
2015-08-07	62.48557052203638	30.0	1.10685175	14.157108	9.794742	ATTO	ECHAM-SALSA
2015-08-08	64.35073040887204	22.5	2.05546535	6.5552254	10.16948	ATTO	ECHAM-SALSA
2015-08-08	64.35073040887204	26.25	2.05546535	16.526712	21.727139	ATTO	ECHAM-SALSA
2015-08-08	64.35073040887204	28.125	2.05546535	11.109776	9.305398	ATTO	ECHAM-SALSA
2015-08-08	62.48557052203638	30.0	2.05546535	30.940239	5.657599	ATTO	ECHAM-SALSA
2015-08-09	64.35073040887204	30.0	0.634064015	11.795126	9.340109	ATTO	ECHAM-SALSA
2015-08-09	62.48557052203638	30.0	0.634064015	13.648418	8.152274	ATTO	ECHAM-SALSA
2015-08-10	64.35073040887204	24.375	0.80552175	10.119329	11.087769	ATTO	ECHAM-SALSA
2015-08-10	64.35073040887204	26.25	0.80552175	7.6841903	9.709186	ATTO	ECHAM-SALSA
2015-08-10	64.35073040887204	28.125	0.80552175	5.8360176	13.33492	ATTO	ECHAM-SALSA
2015-08-10	62.48557052203638	30.0	0.80552175	20.362577	11.245971	ATTO	ECHAM-SALSA
2015-08-11	64.35073040887204	22.5	1.3499197	13.218834	12.754475	ATTO	ECHAM-SALSA
2015-08-11	64.35073040887204	24.375	1.3499197	9.43317	18.042166	ATTO	ECHAM-SALSA
2015-08-11	64.35073040887204	26.25	1.3499197	10.299456	17.01779	ATTO	ECHAM-SALSA
2015-08-11	62.48557052203638	24.375	1.3499197	9.381489	14.479546	ATTO	ECHAM-SALSA
2015-08-11	62.48557052203638	26.25	1.3499197	29.100803	6.392973	ATTO	ECHAM-SALSA
2015-08-11	62.48557052203638	28.125	1.3499197	20.692953	8.383106	ATTO	ECHAM-SALSA
2015-08-11	62.48557052203638	30.0	1.3499197	26.987776	12.329337	ATTO	ECHAM-SALSA
2015-08-12	64.35073040887204	28.125	1.2241566	16.306715	11.222425	ATTO	ECHAM-SALSA
2015-08-12	64.35073040887204	30.0	1.2241566	9.61664	16.453976	ATTO	ECHAM-SALSA
2015-08-12	62.48557052203638	24.375	1.2241566	9.773839	12.659245	ATTO	ECHAM-SALSA
2015-08-13	62.48557052203638	30.0	0.347757655	27.01582	4.940017	ATTO	ECHAM-SALSA
2015-08-13	60.62039592682646	30.0	0.347757655	32.951546	8.851943	ATTO	ECHAM-SALSA
2015-08-14	64.35073040887204	26.25	0.1958738749999999	11.538865	8.222436	ATTO	ECHAM-SALSA
2015-08-14	64.35073040887204	28.125	0.1958738749999999	16.215733	12.43787	ATTO	ECHAM-SALSA
2015-08-14	64.35073040887204	30.0	0.1958738749999999	15.754311	5.6594296	ATTO	ECHAM-SALSA
2015-08-14	62.48557052203638	26.25	0.1958738749999999	7.5278206	6.833562	ATTO	ECHAM-SALSA
2015-08-14	62.48557052203638	30.0	0.1958738749999999	5.5108795	1.8890957	ATTO	ECHAM-SALSA
2015-08-14	60.62039592682646	24.375	0.1958738749999999	11.746339	8.490419	ATTO	ECHAM-SALSA
2015-08-14	60.62039592682646	26.25	0.1958738749999999	11.734749	12.725266	ATTO	ECHAM-SALSA
2015-08-22	64.35073040887204	28.125	4.8251591000000005	15.394002	6.9082203	ATTO	ECHAM-SALSA
2015-08-22	64.35073040887204	30.0	4.8251591000000005	21.857069	8.370008	ATTO	ECHAM-SALSA
2015-08-24	64.35073040887204	22.5	4.0127585	6.982354	14.712947	ATTO	ECHAM-SALSA
2015-08-24	64.35073040887204	24.375	4.0127585	5.9302344	16.859486	ATTO	ECHAM-SALSA
2015-08-24	64.35073040887204	26.25	4.0127585	8.581829	9.832024	ATTO	ECHAM-SALSA
2015-08-24	64.35073040887204	28.125	4.0127585	15.282642	7.688839	ATTO	ECHAM-SALSA
2015-08-24	64.35073040887204	30.0	4.0127585	9.974312	8.153427	ATTO	ECHAM-SALSA
2015-08-25	64.35073040887204	24.375	3.34193	11.212065	7.132671	ATTO	ECHAM-SALSA
2015-08-25	64.35073040887204	26.25	3.34193	23.430832	5.396136	ATTO	ECHAM-SALSA
2015-08-25	64.35073040887204	30.0	3.34193	10.255953	9.0840435	ATTO	ECHAM-SALSA
2015-08-26	64.35073040887204	24.375	1.6469302	12.610821	14.325958	ATTO	ECHAM-SALSA
2015-08-26	64.35073040887204	26.25	1.6469302	8.872852	10.397749	ATTO	ECHAM-SALSA
2015-08-26	64.35073040887204	28.125	1.6469302	8.615047	5.4901466	ATTO	ECHAM-SALSA
2015-08-26	64.35073040887204	30.0	1.6469302	35.686653	7.456561	ATTO	ECHAM-SALSA
2015-08-26	62.48557052203638	24.375	1.6469302	20.362331	10.944938	ATTO	ECHAM-SALSA
2015-08-26	62.48557052203638	26.25	1.6469302	20.190645	5.471202	ATTO	ECHAM-SALSA
2015-08-26	62.48557052203638	30.0	1.6469302	11.119926	10.868243	ATTO	ECHAM-SALSA
2015-08-27	64.35073040887204	24.375	0.412856235	12.680351	4.946223	ATTO	ECHAM-SALSA
2015-08-27	64.35073040887204	26.25	0.412856235	10.76701	7.254521	ATTO	ECHAM-SALSA
2015-08-27	62.48557052203638	24.375	0.412856235	7.4467525	10.2359915	ATTO	ECHAM-SALSA
2015-08-27	62.48557052203638	30.0	0.412856235	10.375087	8.498333	ATTO	ECHAM-SALSA
2015-08-27	60.62039592682646	26.25	0.412856235	13.557189	14.096205	ATTO	ECHAM-SALSA
2015-08-28	64.35073040887204	22.5	0.4866104699999999	32.691124	14.305699	ATTO	ECHAM-SALSA
2015-08-28	64.35073040887204	24.375	0.4866104699999999	18.628023	14.566124	ATTO	ECHAM-SALSA
2015-08-28	62.48557052203638	22.5	0.4866104699999999	13.945354	9.892893	ATTO	ECHAM-SALSA
2015-08-28	62.48557052203638	24.375	0.4866104699999999	13.813134	11.034	ATTO	ECHAM-SALSA
2015-08-28	62.48557052203638	26.25	0.4866104699999999	34.147655	13.267366	ATTO	ECHAM-SALSA
2015-08-28	60.62039592682646	24.375	0.4866104699999999	18.584705	4.1267	ATTO	ECHAM-SALSA
2015-08-28	60.62039592682646	26.25	0.4866104699999999	34.363197	5.848387	ATTO	ECHAM-SALSA
2015-08-28	60.62039592682646	28.125	0.4866104699999999	25.273977	9.260517	ATTO	ECHAM-SALSA
2015-08-28	60.62039592682646	30.0	0.4866104699999999	17.375835	11.288709	ATTO	ECHAM-SALSA
2015-08-29	64.35073040887204	30.0	0.11433001	23.25613	9.490615	ATTO	ECHAM-SALSA
2016-07-01	64.35073040887204	24.375	0.7762603699999999	15.998492	21.806787	ATTO	ECHAM-SALSA
2016-07-01	64.35073040887204	26.25	0.7762603699999999	39.18404	5.7057724	ATTO	ECHAM-SALSA
2016-07-01	64.35073040887204	28.125	0.7762603699999999	33.296837	1.0601456	ATTO	ECHAM-SALSA
2016-07-01	62.48557052203638	26.25	0.7762603699999999	8.987209	9.3831415	ATTO	ECHAM-SALSA
2016-07-01	62.48557052203638	28.125	0.7762603699999999	10.757414	10.380783	ATTO	ECHAM-SALSA
2016-07-01	60.62039592682646	30.0	0.7762603699999999	11.3673525	3.5425754	ATTO	ECHAM-SALSA
2016-07-02	64.35073040887204	24.375	0.81701795	9.990309	11.272177	ATTO	ECHAM-SALSA
2016-07-02	64.35073040887204	26.25	0.81701795	17.280836	7.519035	ATTO	ECHAM-SALSA
2016-07-02	64.35073040887204	28.125	0.81701795	19.656857	6.981251	ATTO	ECHAM-SALSA
2016-07-02	62.48557052203638	22.5	0.81701795	7.0808277	16.367168	ATTO	ECHAM-SALSA
2016-07-02	62.48557052203638	24.375	0.81701795	13.946054	9.499273	ATTO	ECHAM-SALSA
2016-07-02	62.48557052203638	26.25	0.81701795	14.024533	7.254667	ATTO	ECHAM-SALSA
2016-07-02	62.48557052203638	28.125	0.81701795	15.446003	6.0006814	ATTO	ECHAM-SALSA
2016-07-02	60.62039592682646	26.25	0.81701795	5.557993	41.534496	ATTO	ECHAM-SALSA
2016-07-02	60.62039592682646	30.0	0.81701795	11.493827	7.657408	ATTO	ECHAM-SALSA
2016-07-03	62.48557052203638	22.5	0.46679686	37.67742	5.4480243	ATTO	ECHAM-SALSA
2016-07-04	60.62039592682646	26.25	0.6405348	20.600658	5.7758803	ATTO	ECHAM-SALSA
2016-07-05	64.35073040887204	28.125	0.40145817	9.323782	14.05677	ATTO	ECHAM-SALSA
2016-07-05	62.48557052203638	30.0	0.40145817	14.686178	9.367646	ATTO	ECHAM-SALSA
2016-07-05	60.62039592682646	28.125	0.40145817	35.30423	6.257667	ATTO	ECHAM-SALSA
2016-07-06	64.35073040887204	26.25	0.25859694	14.731056	15.756924	ATTO	ECHAM-SALSA
2016-07-06	62.48557052203638	30.0	0.25859694	38.773922	16.20286	ATTO	ECHAM-SALSA
2016-07-06	60.62039592682646	28.125	0.25859694	27.713081	7.122093	ATTO	ECHAM-SALSA
2016-07-07	64.35073040887204	22.5	0.76711185	30.803085	17.883348	ATTO	ECHAM-SALSA
2016-07-07	64.35073040887204	24.375	0.76711185	42.84564	9.566898	ATTO	ECHAM-SALSA
2016-07-07	64.35073040887204	26.25	0.76711185	30.711489	11.287246	ATTO	ECHAM-SALSA
2016-07-07	64.35073040887204	30.0	0.76711185	6.7614765	16.326239	ATTO	ECHAM-SALSA
2016-07-07	62.48557052203638	30.0	0.76711185	6.500386	12.899913	ATTO	ECHAM-SALSA
2016-07-07	60.62039592682646	22.5	0.76711185	7.339992	12.171359	ATTO	ECHAM-SALSA
2016-07-08	64.35073040887204	22.5	0.7792891200000001	18.392418	15.337324	ATTO	ECHAM-SALSA
2016-07-08	60.62039592682646	28.125	0.7792891200000001	13.1046095	11.030035	ATTO	ECHAM-SALSA
2016-07-08	60.62039592682646	30.0	0.7792891200000001	44.59667	4.1884656	ATTO	ECHAM-SALSA
2016-07-09	64.35073040887204	22.5	0.567757175	5.001896	1.9974858	ATTO	ECHAM-SALSA
2016-07-09	62.48557052203638	30.0	0.567757175	39.514385	4.644993	ATTO	ECHAM-SALSA
2016-07-09	60.62039592682646	28.125	0.567757175	7.605636	13.478406	ATTO	ECHAM-SALSA
2016-07-09	60.62039592682646	30.0	0.567757175	39.609695	6.0950418	ATTO	ECHAM-SALSA
2016-07-10	64.35073040887204	30.0	0.489982605	24.753494	8.819262	ATTO	ECHAM-SALSA
2016-07-10	62.48557052203638	26.25	0.489982605	12.117906	7.534068	ATTO	ECHAM-SALSA
2016-07-10	62.48557052203638	28.125	0.489982605	15.660032	4.722577	ATTO	ECHAM-SALSA
2016-07-10	60.62039592682646	26.25	0.489982605	16.293797	11.443311	ATTO	ECHAM-SALSA
2016-07-11	62.48557052203638	24.375	0.33243217	9.603649	13.022968	ATTO	ECHAM-SALSA
2016-07-11	60.62039592682646	24.375	0.33243217	9.131442	4.567747	ATTO	ECHAM-SALSA
2016-07-11	60.62039592682646	30.0	0.33243217	21.571278	7.912344	ATTO	ECHAM-SALSA
2016-07-12	64.35073040887204	28.125	0.31538855	7.4343886	25.611588	ATTO	ECHAM-SALSA
2016-07-12	64.35073040887204	30.0	0.31538855	17.396801	20.819138	ATTO	ECHAM-SALSA
2016-07-12	62.48557052203638	22.5	0.31538855	26.206055	11.823345	ATTO	ECHAM-SALSA
2016-07-12	62.48557052203638	26.25	0.31538855	23.403242	52.49162	ATTO	ECHAM-SALSA
2016-07-12	60.62039592682646	22.5	0.31538855	10.75569	5.0329785	ATTO	ECHAM-SALSA
2016-07-13	60.62039592682646	30.0	0.339034915	9.789467	1.607273	ATTO	ECHAM-SALSA
2016-07-14	62.48557052203638	22.5	0.6658539	5.7757206	15.25577	ATTO	ECHAM-SALSA
2016-07-14	62.48557052203638	24.375	0.6658539	15.823023	10.68032	ATTO	ECHAM-SALSA
2016-07-14	62.48557052203638	26.25	0.6658539	15.194025	11.563388	ATTO	ECHAM-SALSA
2016-07-14	62.48557052203638	28.125	0.6658539	15.310593	10.303155	ATTO	ECHAM-SALSA
2016-07-14	62.48557052203638	30.0	0.6658539	28.874235	8.904486	ATTO	ECHAM-SALSA
2016-07-14	60.62039592682646	24.375	0.6658539	22.20247	11.2216	ATTO	ECHAM-SALSA
2016-07-14	60.62039592682646	26.25	0.6658539	25.936491	9.896883	ATTO	ECHAM-SALSA
2016-07-14	60.62039592682646	28.125	0.6658539	13.644711	9.596472	ATTO	ECHAM-SALSA
2016-07-15	62.48557052203638	22.5	0.31038735	10.061644	16.879007	ATTO	ECHAM-SALSA
2016-07-15	62.48557052203638	24.375	0.31038735	10.353695	9.296146	ATTO	ECHAM-SALSA
2016-07-15	62.48557052203638	26.25	0.31038735	27.194656	11.075331	ATTO	ECHAM-SALSA
2016-07-15	62.48557052203638	28.125	0.31038735	34.12506	8.378439	ATTO	ECHAM-SALSA
2016-07-15	62.48557052203638	30.0	0.31038735	19.673668	12.542271	ATTO	ECHAM-SALSA
2016-07-15	60.62039592682646	24.375	0.31038735	15.329307	21.444004	ATTO	ECHAM-SALSA
2016-07-15	60.62039592682646	26.25	0.31038735	22.926878	7.450723	ATTO	ECHAM-SALSA
2016-07-15	60.62039592682646	28.125	0.31038735	18.676174	6.2133856	ATTO	ECHAM-SALSA
2016-07-15	60.62039592682646	30.0	0.31038735	17.421013	11.268878	ATTO	ECHAM-SALSA
2016-07-16	64.35073040887204	24.375	0.960205855	13.138617	2.1377175	ATTO	ECHAM-SALSA
2016-07-16	64.35073040887204	26.25	0.960205855	24.278395	5.777677	ATTO	ECHAM-SALSA
2016-07-16	64.35073040887204	30.0	0.960205855	11.0053625	50.94989	ATTO	ECHAM-SALSA
2016-07-16	62.48557052203638	26.25	0.960205855	15.823623	5.5045524	ATTO	ECHAM-SALSA
2016-07-16	62.48557052203638	28.125	0.960205855	24.399694	4.6233706	ATTO	ECHAM-SALSA
2016-07-16	62.48557052203638	30.0	0.960205855	32.196045	2.0033572	ATTO	ECHAM-SALSA
2016-07-16	60.62039592682646	28.125	0.960205855	19.831676	6.045421	ATTO	ECHAM-SALSA
2016-07-17	64.35073040887204	22.5	0.550616075	10.958947	9.262575	ATTO	ECHAM-SALSA
2016-07-17	64.35073040887204	24.375	0.550616075	19.318819	9.144451	ATTO	ECHAM-SALSA
2016-07-17	64.35073040887204	28.125	0.550616075	28.392834	5.6481924	ATTO	ECHAM-SALSA
2016-07-17	62.48557052203638	22.5	0.550616075	13.304033	8.836119	ATTO	ECHAM-SALSA
2016-07-17	62.48557052203638	24.375	0.550616075	8.472535	12.28396	ATTO	ECHAM-SALSA
2016-07-17	62.48557052203638	26.25	0.550616075	24.19905	10.353983	ATTO	ECHAM-SALSA
2016-07-17	62.48557052203638	28.125	0.550616075	26.188927	12.6507635	ATTO	ECHAM-SALSA
2016-07-17	62.48557052203638	30.0	0.550616075	41.208862	8.910638	ATTO	ECHAM-SALSA
2016-07-17	60.62039592682646	22.5	0.550616075	34.933414	11.365681	ATTO	ECHAM-SALSA
2016-07-17	60.62039592682646	24.375	0.550616075	20.862167	4.3686104	ATTO	ECHAM-SALSA
2016-07-17	60.62039592682646	26.25	0.550616075	29.617535	9.431719	ATTO	ECHAM-SALSA
2016-07-17	60.62039592682646	28.125	0.550616075	13.992006	8.290138	ATTO	ECHAM-SALSA
2016-07-17	60.62039592682646	30.0	0.550616075	11.91941	10.379331	ATTO	ECHAM-SALSA
2016-07-18	64.35073040887204	24.375	0.54515425	7.3505335	14.326084	ATTO	ECHAM-SALSA
2016-07-18	64.35073040887204	26.25	0.54515425	16.235096	9.959904	ATTO	ECHAM-SALSA
2016-07-18	64.35073040887204	28.125	0.54515425	8.126703	12.878309	ATTO	ECHAM-SALSA
2016-07-18	64.35073040887204	30.0	0.54515425	10.70999	12.911124	ATTO	ECHAM-SALSA
2016-07-18	62.48557052203638	30.0	0.54515425	20.364504	11.027992	ATTO	ECHAM-SALSA
2016-07-18	60.62039592682646	24.375	0.54515425	11.257056	14.13987	ATTO	ECHAM-SALSA
2016-07-18	60.62039592682646	28.125	0.54515425	7.01206	14.526957	ATTO	ECHAM-SALSA
2016-07-19	62.48557052203638	28.125	0.22941234	10.580421	7.4408183	ATTO	ECHAM-SALSA
2016-07-19	60.62039592682646	22.5	0.22941234	9.641819	15.654372	ATTO	ECHAM-SALSA
2016-07-19	60.62039592682646	24.375	0.22941234	19.631989	11.529393	ATTO	ECHAM-SALSA
2016-07-19	60.62039592682646	26.25	0.22941234	15.154887	7.9183407	ATTO	ECHAM-SALSA
2016-07-20	62.48557052203638	30.0	1.01847585	18.31289	13.908397	ATTO	ECHAM-SALSA
2016-07-20	60.62039592682646	28.125	1.01847585	21.223118	20.214119	ATTO	ECHAM-SALSA
2016-07-20	60.62039592682646	30.0	1.01847585	49.518383	8.812184	ATTO	ECHAM-SALSA
2016-07-21	62.48557052203638	24.375	0.8479788500000001	9.154779	8.419943	ATTO	ECHAM-SALSA
2016-07-21	62.48557052203638	26.25	0.8479788500000001	23.77451	10.130343	ATTO	ECHAM-SALSA
2016-07-21	62.48557052203638	28.125	0.8479788500000001	24.000721	13.293001	ATTO	ECHAM-SALSA
2016-07-21	62.48557052203638	30.0	0.8479788500000001	24.278334	9.417913	ATTO	ECHAM-SALSA
2016-07-21	60.62039592682646	22.5	0.8479788500000001	26.64875	10.62758	ATTO	ECHAM-SALSA
2016-07-21	60.62039592682646	24.375	0.8479788500000001	25.964876	11.019617	ATTO	ECHAM-SALSA
2016-07-21	60.62039592682646	26.25	0.8479788500000001	15.683391	11.423428	ATTO	ECHAM-SALSA
2016-07-21	60.62039592682646	28.125	0.8479788500000001	11.76768	7.595551	ATTO	ECHAM-SALSA
2016-07-21	60.62039592682646	30.0	0.8479788500000001	10.67958	9.377303	ATTO	ECHAM-SALSA
2016-07-22	62.48557052203638	28.125	1.56156505	24.395144	1.558359	ATTO	ECHAM-SALSA
2016-07-22	62.48557052203638	30.0	1.56156505	13.917088	8.816589	ATTO	ECHAM-SALSA
2016-07-22	60.62039592682646	22.5	1.56156505	23.537607	7.709484	ATTO	ECHAM-SALSA
2016-07-22	60.62039592682646	24.375	1.56156505	29.683258	13.440582	ATTO	ECHAM-SALSA
2016-07-22	60.62039592682646	26.25	1.56156505	47.15742	1.1612593	ATTO	ECHAM-SALSA
2016-07-23	64.35073040887204	24.375	0.897886085	21.232872	10.415772	ATTO	ECHAM-SALSA
2016-07-23	64.35073040887204	26.25	0.897886085	28.041311	7.6220107	ATTO	ECHAM-SALSA
2016-07-23	64.35073040887204	28.125	0.897886085	37.10204	5.5598073	ATTO	ECHAM-SALSA
2016-07-23	64.35073040887204	30.0	0.897886085	41.73451	11.557887	ATTO	ECHAM-SALSA
2016-07-23	62.48557052203638	24.375	0.897886085	9.347586	13.517258	ATTO	ECHAM-SALSA
2016-07-23	62.48557052203638	26.25	0.897886085	10.564253	14.727002	ATTO	ECHAM-SALSA
2016-07-23	62.48557052203638	28.125	0.897886085	19.147911	12.021736	ATTO	ECHAM-SALSA
2016-07-23	62.48557052203638	30.0	0.897886085	23.481989	8.265566	ATTO	ECHAM-SALSA
2016-07-23	60.62039592682646	22.5	0.897886085	6.994603	9.89496	ATTO	ECHAM-SALSA
2016-07-23	60.62039592682646	24.375	0.897886085	19.86169	8.617724	ATTO	ECHAM-SALSA
2016-07-23	60.62039592682646	26.25	0.897886085	9.174417	7.4819937	ATTO	ECHAM-SALSA
2016-07-24	64.35073040887204	24.375	2.2970178	10.641964	17.416988	ATTO	ECHAM-SALSA
2016-07-24	64.35073040887204	26.25	2.2970178	5.8185186	10.195154	ATTO	ECHAM-SALSA
2016-07-24	64.35073040887204	28.125	2.2970178	9.961161	17.294165	ATTO	ECHAM-SALSA
2016-07-24	64.35073040887204	30.0	2.2970178	18.430202	9.738693	ATTO	ECHAM-SALSA
2016-07-24	62.48557052203638	24.375	2.2970178	20.197426	10.41811	ATTO	ECHAM-SALSA
2016-07-24	62.48557052203638	26.25	2.2970178	28.26034	10.162775	ATTO	ECHAM-SALSA
2016-07-24	62.48557052203638	28.125	2.2970178	6.001929	6.4289145	ATTO	ECHAM-SALSA
2016-07-24	60.62039592682646	26.25	2.2970178	24.021143	11.769775	ATTO	ECHAM-SALSA
2016-07-26	64.35073040887204	30.0	1.5486923	5.121106	17.957987	ATTO	ECHAM-SALSA
2016-07-26	62.48557052203638	26.25	1.5486923	11.580378	9.547898	ATTO	ECHAM-SALSA
2016-07-26	60.62039592682646	28.125	1.5486923	7.757732	13.749146	ATTO	ECHAM-SALSA
2016-07-27	64.35073040887204	22.5	2.0788722	7.0486736	13.641584	ATTO	ECHAM-SALSA
2016-07-27	62.48557052203638	30.0	2.0788722	20.589987	8.489184	ATTO	ECHAM-SALSA
2016-07-27	60.62039592682646	26.25	2.0788722	15.77168	5.7559223	ATTO	ECHAM-SALSA
2016-07-28	64.35073040887204	24.375	0.8210177999999999	19.824472	6.37451	ATTO	ECHAM-SALSA
2016-07-28	64.35073040887204	26.25	0.8210177999999999	45.57093	10.342327	ATTO	ECHAM-SALSA
2016-07-28	64.35073040887204	28.125	0.8210177999999999	41.573204	10.452657	ATTO	ECHAM-SALSA
2016-07-28	64.35073040887204	30.0	0.8210177999999999	35.96371	10.7498045	ATTO	ECHAM-SALSA
2016-07-28	62.48557052203638	24.375	0.8210177999999999	15.1530485	8.094427	ATTO	ECHAM-SALSA
2016-07-29	64.35073040887204	24.375	1.35308075	10.011655	10.043268	ATTO	ECHAM-SALSA
2016-07-29	64.35073040887204	26.25	1.35308075	12.976157	10.726212	ATTO	ECHAM-SALSA
2016-07-29	64.35073040887204	28.125	1.35308075	6.057458	12.868637	ATTO	ECHAM-SALSA
2016-07-29	64.35073040887204	30.0	1.35308075	7.747658	11.626286	ATTO	ECHAM-SALSA
2016-07-29	62.48557052203638	22.5	1.35308075	11.950323	6.141775	ATTO	ECHAM-SALSA
2016-07-29	62.48557052203638	24.375	1.35308075	11.054329	7.327748	ATTO	ECHAM-SALSA
2016-07-29	62.48557052203638	26.25	1.35308075	17.848814	8.500536	ATTO	ECHAM-SALSA
2016-07-29	62.48557052203638	28.125	1.35308075	12.230563	9.067999	ATTO	ECHAM-SALSA
2016-07-29	62.48557052203638	30.0	1.35308075	32.356224	8.779604	ATTO	ECHAM-SALSA
2016-07-29	60.62039592682646	24.375	1.35308075	6.0621977	11.40967	ATTO	ECHAM-SALSA
2016-07-29	60.62039592682646	28.125	1.35308075	11.677202	11.514573	ATTO	ECHAM-SALSA
2016-07-29	60.62039592682646	30.0	1.35308075	44.638046	4.9409966	ATTO	ECHAM-SALSA
2016-07-30	64.35073040887204	24.375	1.39372085	25.899206	6.629237	ATTO	ECHAM-SALSA
2016-07-30	64.35073040887204	26.25	1.39372085	22.023327	7.0772285	ATTO	ECHAM-SALSA
2016-07-30	64.35073040887204	28.125	1.39372085	22.727139	8.520738	ATTO	ECHAM-SALSA
2016-07-30	64.35073040887204	30.0	1.39372085	26.241642	10.056268	ATTO	ECHAM-SALSA
2016-07-30	62.48557052203638	26.25	1.39372085	14.737045	11.37706	ATTO	ECHAM-SALSA
2016-07-30	62.48557052203638	28.125	1.39372085	10.345117	17.17439	ATTO	ECHAM-SALSA
2016-07-30	62.48557052203638	30.0	1.39372085	19.731339	10.66864	ATTO	ECHAM-SALSA
2016-07-30	60.62039592682646	28.125	1.39372085	12.082502	10.680358	ATTO	ECHAM-SALSA
2016-07-31	60.62039592682646	22.5	0.6784730750000001	24.596344	11.173644	ATTO	ECHAM-SALSA
2016-07-31	60.62039592682646	24.375	0.6784730750000001	37.8059	17.113873	ATTO	ECHAM-SALSA
2016-08-01	62.48557052203638	26.25	0.41872391	22.608122	7.1619706	ATTO	ECHAM-SALSA
2016-08-01	62.48557052203638	28.125	0.41872391	19.30801	13.141443	ATTO	ECHAM-SALSA
2016-08-01	62.48557052203638	30.0	0.41872391	13.6517105	9.980857	ATTO	ECHAM-SALSA
2016-08-01	60.62039592682646	24.375	0.41872391	9.299233	1.7312338	ATTO	ECHAM-SALSA
2016-08-01	60.62039592682646	26.25	0.41872391	25.416107	7.9007115	ATTO	ECHAM-SALSA
2016-08-01	60.62039592682646	28.125	0.41872391	34.544765	8.563825	ATTO	ECHAM-SALSA
2016-08-01	60.62039592682646	30.0	0.41872391	10.292477	18.61652	ATTO	ECHAM-SALSA
2016-08-02	64.35073040887204	28.125	1.2721545	11.8127575	7.9791913	ATTO	ECHAM-SALSA
2016-08-02	62.48557052203638	22.5	1.2721545	23.614548	8.730011	ATTO	ECHAM-SALSA
2016-08-02	62.48557052203638	24.375	1.2721545	27.835024	10.299507	ATTO	ECHAM-SALSA
2016-08-02	62.48557052203638	26.25	1.2721545	26.633207	9.608458	ATTO	ECHAM-SALSA
2016-08-02	62.48557052203638	28.125	1.2721545	31.910646	9.361458	ATTO	ECHAM-SALSA
2016-08-02	62.48557052203638	30.0	1.2721545	35.156006	7.181715	ATTO	ECHAM-SALSA
2016-08-02	60.62039592682646	22.5	1.2721545	43.85643	23.122902	ATTO	ECHAM-SALSA
2016-08-02	60.62039592682646	24.375	1.2721545	21.615685	9.33746	ATTO	ECHAM-SALSA
2016-08-02	60.62039592682646	26.25	1.2721545	41.123093	8.243413	ATTO	ECHAM-SALSA
2016-08-02	60.62039592682646	28.125	1.2721545	42.08163	9.090412	ATTO	ECHAM-SALSA
2016-08-02	60.62039592682646	30.0	1.2721545	18.424772	8.478752	ATTO	ECHAM-SALSA
2016-08-03	64.35073040887204	26.25	0.27065209	6.4043956	9.671227	ATTO	ECHAM-SALSA
2016-08-03	64.35073040887204	28.125	0.27065209	20.691528	8.539532	ATTO	ECHAM-SALSA
2016-08-03	64.35073040887204	30.0	0.27065209	8.611771	11.026325	ATTO	ECHAM-SALSA
2016-08-03	62.48557052203638	26.25	0.27065209	10.4094715	9.125431	ATTO	ECHAM-SALSA
2016-08-03	62.48557052203638	28.125	0.27065209	21.676306	8.023989	ATTO	ECHAM-SALSA
2016-08-03	62.48557052203638	30.0	0.27065209	18.1453	18.329296	ATTO	ECHAM-SALSA
2016-08-03	60.62039592682646	28.125	0.27065209	12.949037	7.9964724	ATTO	ECHAM-SALSA
2016-08-03	60.62039592682646	30.0	0.27065209	28.442135	7.6856346	ATTO	ECHAM-SALSA
2016-08-04	64.35073040887204	22.5	0.69655773	10.257679	9.973006	ATTO	ECHAM-SALSA
2016-08-04	64.35073040887204	24.375	0.69655773	9.472489	1.7293739	ATTO	ECHAM-SALSA
2016-08-04	62.48557052203638	22.5	0.69655773	7.583512	8.581177	ATTO	ECHAM-SALSA
2016-08-04	62.48557052203638	24.375	0.69655773	10.950854	15.42768	ATTO	ECHAM-SALSA
2016-08-04	60.62039592682646	26.25	0.69655773	5.9205914	1.529796	ATTO	ECHAM-SALSA
2016-08-04	60.62039592682646	28.125	0.69655773	7.313691	32.8352	ATTO	ECHAM-SALSA
2016-08-04	60.62039592682646	30.0	0.69655773	16.286518	10.332903	ATTO	ECHAM-SALSA
2016-08-05	64.35073040887204	24.375	0.346584735	9.611531	9.268395	ATTO	ECHAM-SALSA
2016-08-05	64.35073040887204	26.25	0.346584735	16.654308	12.953021	ATTO	ECHAM-SALSA
2016-08-05	64.35073040887204	28.125	0.346584735	8.493873	10.845173	ATTO	ECHAM-SALSA
2016-08-05	64.35073040887204	30.0	0.346584735	8.932975	4.7800574	ATTO	ECHAM-SALSA
2016-08-05	62.48557052203638	26.25	0.346584735	18.405518	5.3172746	ATTO	ECHAM-SALSA
2016-08-05	62.48557052203638	30.0	0.346584735	25.26946	1.6419892	ATTO	ECHAM-SALSA
2016-08-05	60.62039592682646	24.375	0.346584735	15.12364	17.779846	ATTO	ECHAM-SALSA
2016-08-06	64.35073040887204	28.125	0.982132035	22.592117	8.781506	ATTO	ECHAM-SALSA
2016-08-06	64.35073040887204	30.0	0.982132035	19.241491	13.937694	ATTO	ECHAM-SALSA
2016-08-06	62.48557052203638	22.5	0.982132035	20.52757	10.603858	ATTO	ECHAM-SALSA
2016-08-06	62.48557052203638	24.375	0.982132035	15.701602	13.064223	ATTO	ECHAM-SALSA
2016-08-06	62.48557052203638	26.25	0.982132035	18.272642	12.362903	ATTO	ECHAM-SALSA
2016-08-06	62.48557052203638	28.125	0.982132035	14.919895	47.853554	ATTO	ECHAM-SALSA
2016-08-06	62.48557052203638	30.0	0.982132035	15.778218	2.447577	ATTO	ECHAM-SALSA
2016-08-06	60.62039592682646	24.375	0.982132035	15.763709	6.417835	ATTO	ECHAM-SALSA
2016-08-06	60.62039592682646	26.25	0.982132035	24.606945	5.3220453	ATTO	ECHAM-SALSA
2016-08-07	64.35073040887204	26.25	0.64048708	7.8608747	9.134849	ATTO	ECHAM-SALSA
2016-08-07	64.35073040887204	28.125	0.64048708	11.12349	9.628067	ATTO	ECHAM-SALSA
2016-08-07	62.48557052203638	24.375	0.64048708	10.959599	13.568836	ATTO	ECHAM-SALSA
2016-08-07	62.48557052203638	26.25	0.64048708	7.6678004	14.232784	ATTO	ECHAM-SALSA
2016-08-07	62.48557052203638	28.125	0.64048708	15.894483	9.770381	ATTO	ECHAM-SALSA
2016-08-07	62.48557052203638	30.0	0.64048708	12.636889	9.075784	ATTO	ECHAM-SALSA
2016-08-07	60.62039592682646	22.5	0.64048708	5.68155	16.266863	ATTO	ECHAM-SALSA
2016-08-07	60.62039592682646	24.375	0.64048708	25.491331	11.198345	ATTO	ECHAM-SALSA
2016-08-07	60.62039592682646	26.25	0.64048708	7.6079674	12.637665	ATTO	ECHAM-SALSA
2016-08-07	60.62039592682646	28.125	0.64048708	11.230988	12.29895	ATTO	ECHAM-SALSA
2016-08-08	64.35073040887204	22.5	0.390920385	15.767918	15.333963	ATTO	ECHAM-SALSA
2016-08-08	64.35073040887204	24.375	0.390920385	5.2228727	7.3675733	ATTO	ECHAM-SALSA
2016-08-08	64.35073040887204	26.25	0.390920385	12.753292	10.672256	ATTO	ECHAM-SALSA
2016-08-08	62.48557052203638	22.5	0.390920385	18.84633	14.295792	ATTO	ECHAM-SALSA
2016-08-08	62.48557052203638	24.375	0.390920385	24.094196	10.963032	ATTO	ECHAM-SALSA
2016-08-08	62.48557052203638	26.25	0.390920385	11.480261	16.837902	ATTO	ECHAM-SALSA
2016-08-08	60.62039592682646	22.5	0.390920385	29.889164	11.552712	ATTO	ECHAM-SALSA
2016-08-08	60.62039592682646	24.375	0.390920385	20.862152	11.50281	ATTO	ECHAM-SALSA
2016-08-08	60.62039592682646	26.25	0.390920385	15.272871	12.605368	ATTO	ECHAM-SALSA
2016-08-08	60.62039592682646	28.125	0.390920385	6.944125	9.91314	ATTO	ECHAM-SALSA
2016-08-08	60.62039592682646	30.0	0.390920385	6.326857	11.68404	ATTO	ECHAM-SALSA
2016-08-09	62.48557052203638	22.5	0.360788725	43.877293	13.481953	ATTO	ECHAM-SALSA
2016-08-09	62.48557052203638	24.375	0.360788725	43.70754	6.2900014	ATTO	ECHAM-SALSA
2016-08-09	62.48557052203638	26.25	0.360788725	33.951714	10.095648	ATTO	ECHAM-SALSA
2016-08-09	60.62039592682646	22.5	0.360788725	19.83573	11.418889	ATTO	ECHAM-SALSA
2016-08-09	60.62039592682646	24.375	0.360788725	23.711645	1.3273194	ATTO	ECHAM-SALSA
2016-08-09	60.62039592682646	26.25	0.360788725	27.660833	3.3853266	ATTO	ECHAM-SALSA
2016-08-09	60.62039592682646	28.125	0.360788725	37.056572	3.9283905	ATTO	ECHAM-SALSA
2016-08-11	62.48557052203638	28.125	0.25325817	11.503997	4.260385	ATTO	ECHAM-SALSA
2016-08-11	60.62039592682646	28.125	0.25325817	17.541176	3.5847223	ATTO	ECHAM-SALSA
2016-08-12	64.35073040887204	30.0	0.128352455	24.683764	8.302297	ATTO	ECHAM-SALSA
2016-08-12	60.62039592682646	24.375	0.128352455	18.928995	5.7923265	ATTO	ECHAM-SALSA
2016-08-13	64.35073040887204	22.5	0.089762415	19.912893	2.740209	ATTO	ECHAM-SALSA
2016-08-14	64.35073040887204	22.5	0.256529215	41.265026	7.393565	ATTO	ECHAM-SALSA
2016-08-14	64.35073040887204	24.375	0.256529215	43.552986	12.692432	ATTO	ECHAM-SALSA
2016-08-14	64.35073040887204	26.25	0.256529215	36.67254	13.624027	ATTO	ECHAM-SALSA
2016-08-14	64.35073040887204	28.125	0.256529215	20.312265	13.544671	ATTO	ECHAM-SALSA
2016-08-14	62.48557052203638	22.5	0.256529215	15.903569	5.226629	ATTO	ECHAM-SALSA
2016-08-14	60.62039592682646	24.375	0.256529215	42.185333	5.4120646	ATTO	ECHAM-SALSA
2016-08-14	60.62039592682646	26.25	0.256529215	22.875772	2.1999705	ATTO	ECHAM-SALSA
2016-08-15	64.35073040887204	22.5	0.3774134249999999	23.85099	20.127993	ATTO	ECHAM-SALSA
2016-08-15	62.48557052203638	28.125	0.3774134249999999	33.693733	22.113098	ATTO	ECHAM-SALSA
2016-08-15	62.48557052203638	30.0	0.3774134249999999	43.014446	4.8648453	ATTO	ECHAM-SALSA
2016-08-15	60.62039592682646	28.125	0.3774134249999999	12.715303	11.039358	ATTO	ECHAM-SALSA
2016-08-15	60.62039592682646	30.0	0.3774134249999999	13.005024	10.616692	ATTO	ECHAM-SALSA
2016-08-16	62.48557052203638	22.5	0.327187105	15.241682	11.729832	ATTO	ECHAM-SALSA
2016-08-16	60.62039592682646	22.5	0.327187105	26.013113	10.127069	ATTO	ECHAM-SALSA
2016-08-17	64.35073040887204	26.25	0.469139035	35.118397	4.2485375	ATTO	ECHAM-SALSA
2016-08-17	64.35073040887204	28.125	0.469139035	30.192854	11.9116335	ATTO	ECHAM-SALSA
2016-08-17	64.35073040887204	30.0	0.469139035	32.337833	13.162081	ATTO	ECHAM-SALSA
2016-08-17	62.48557052203638	24.375	0.469139035	30.946056	11.912203	ATTO	ECHAM-SALSA
2016-08-17	62.48557052203638	26.25	0.469139035	34.541122	11.583978	ATTO	ECHAM-SALSA
2016-08-17	62.48557052203638	28.125	0.469139035	34.04172	11.362087	ATTO	ECHAM-SALSA
2016-08-17	62.48557052203638	30.0	0.469139035	18.007278	13.846046	ATTO	ECHAM-SALSA
2016-08-17	60.62039592682646	22.5	0.469139035	23.413755	9.543272	ATTO	ECHAM-SALSA
2016-08-17	60.62039592682646	24.375	0.469139035	20.031494	10.695	ATTO	ECHAM-SALSA
2016-08-17	60.62039592682646	26.25	0.469139035	24.266403	9.704113	ATTO	ECHAM-SALSA
2016-08-17	60.62039592682646	28.125	0.469139035	40.180523	10.234428	ATTO	ECHAM-SALSA
2016-08-17	60.62039592682646	30.0	0.469139035	26.548449	8.97114	ATTO	ECHAM-SALSA
2016-08-18	64.35073040887204	24.375	0.6096966850000001	20.99651	3.956356	ATTO	ECHAM-SALSA
2016-08-18	64.35073040887204	26.25	0.6096966850000001	22.237682	14.024778	ATTO	ECHAM-SALSA
2016-08-18	64.35073040887204	28.125	0.6096966850000001	17.886599	13.344151	ATTO	ECHAM-SALSA
2016-08-18	64.35073040887204	30.0	0.6096966850000001	8.946967	8.714649	ATTO	ECHAM-SALSA
2016-08-18	62.48557052203638	24.375	0.6096966850000001	19.09394	8.584522	ATTO	ECHAM-SALSA
2016-08-18	62.48557052203638	26.25	0.6096966850000001	21.96408	11.06509	ATTO	ECHAM-SALSA
2016-08-18	62.48557052203638	28.125	0.6096966850000001	21.53656	9.470624	ATTO	ECHAM-SALSA
2016-08-18	62.48557052203638	30.0	0.6096966850000001	10.093505	9.142254	ATTO	ECHAM-SALSA
2016-08-18	60.62039592682646	24.375	0.6096966850000001	15.44206	7.966531	ATTO	ECHAM-SALSA
2016-08-18	60.62039592682646	26.25	0.6096966850000001	39.942413	7.1261926	ATTO	ECHAM-SALSA
2016-08-18	60.62039592682646	28.125	0.6096966850000001	25.42903	9.617627	ATTO	ECHAM-SALSA
2016-08-18	60.62039592682646	30.0	0.6096966850000001	20.48708	7.9518013	ATTO	ECHAM-SALSA
2016-08-19	62.48557052203638	26.25	1.2874637	39.496727	15.517516	ATTO	ECHAM-SALSA
2016-08-19	62.48557052203638	28.125	1.2874637	30.399456	7.6409144	ATTO	ECHAM-SALSA
2016-08-19	60.62039592682646	22.5	1.2874637	8.171163	6.00617	ATTO	ECHAM-SALSA
2016-08-19	60.62039592682646	24.375	1.2874637	21.507072	8.783046	ATTO	ECHAM-SALSA
2016-08-19	60.62039592682646	26.25	1.2874637	9.5075865	8.866651	ATTO	ECHAM-SALSA
2016-08-20	64.35073040887204	24.375	1.065728	14.55637	7.7090797	ATTO	ECHAM-SALSA
2016-08-20	64.35073040887204	26.25	1.065728	17.667128	8.074041	ATTO	ECHAM-SALSA
2016-08-20	62.48557052203638	24.375	1.065728	8.166538	7.4630694	ATTO	ECHAM-SALSA
2016-08-20	60.62039592682646	22.5	1.065728	16.517002	7.481407	ATTO	ECHAM-SALSA
2016-08-20	60.62039592682646	24.375	1.065728	29.63794	3.621467	ATTO	ECHAM-SALSA
2016-08-20	60.62039592682646	26.25	1.065728	6.5385284	13.218607	ATTO	ECHAM-SALSA
2016-08-22	62.48557052203638	22.5	1.8939554	13.001179	3.886185	ATTO	ECHAM-SALSA
2016-08-22	60.62039592682646	26.25	1.8939554	5.4902444	6.602294	ATTO	ECHAM-SALSA
2016-08-22	60.62039592682646	28.125	1.8939554	6.018934	11.379331	ATTO	ECHAM-SALSA
2016-08-23	64.35073040887204	22.5	0.58910051	9.325077	11.65143	ATTO	ECHAM-SALSA
2016-08-23	62.48557052203638	30.0	0.58910051	15.567802	8.624175	ATTO	ECHAM-SALSA
2016-08-24	64.35073040887204	30.0	0.5084203199999999	9.877384	5.814424	ATTO	ECHAM-SALSA
2016-08-24	62.48557052203638	22.5	0.5084203199999999	7.0137954	15.384088	ATTO	ECHAM-SALSA
2016-08-24	62.48557052203638	24.375	0.5084203199999999	25.729103	12.514353	ATTO	ECHAM-SALSA
2016-08-24	62.48557052203638	26.25	0.5084203199999999	35.70635	12.193881	ATTO	ECHAM-SALSA
2016-08-24	62.48557052203638	28.125	0.5084203199999999	26.312147	10.0891905	ATTO	ECHAM-SALSA
2016-08-24	62.48557052203638	30.0	0.5084203199999999	24.533657	9.419592	ATTO	ECHAM-SALSA
2016-08-24	60.62039592682646	24.375	0.5084203199999999	7.772443	10.189484	ATTO	ECHAM-SALSA
2016-08-24	60.62039592682646	26.25	0.5084203199999999	6.2790313	8.38437	ATTO	ECHAM-SALSA
2016-08-25	64.35073040887204	22.5	2.1421406000000003	23.765356	15.835234	ATTO	ECHAM-SALSA
2016-08-25	60.62039592682646	26.25	2.1421406000000003	26.62949	9.90949	ATTO	ECHAM-SALSA
2016-08-26	64.35073040887204	30.0	0.6749050000000001	8.967066	5.145749	ATTO	ECHAM-SALSA
2016-08-26	60.62039592682646	24.375	0.6749050000000001	11.855321	8.623901	ATTO	ECHAM-SALSA
2016-08-26	60.62039592682646	26.25	0.6749050000000001	8.535993	15.138531	ATTO	ECHAM-SALSA
2016-08-26	60.62039592682646	28.125	0.6749050000000001	8.016313	11.59798	ATTO	ECHAM-SALSA
2016-08-27	62.48557052203638	22.5	0.119319603	29.917896	9.891939	ATTO	ECHAM-SALSA
2016-08-27	62.48557052203638	24.375	0.119319603	46.721615	11.080106	ATTO	ECHAM-SALSA
2016-08-27	62.48557052203638	26.25	0.119319603	19.39193	11.134763	ATTO	ECHAM-SALSA
2016-08-27	62.48557052203638	28.125	0.119319603	16.517525	13.438853	ATTO	ECHAM-SALSA
2016-08-27	62.48557052203638	30.0	0.119319603	20.517117	9.595323	ATTO	ECHAM-SALSA
2016-08-27	60.62039592682646	22.5	0.119319603	17.90755	7.124048	ATTO	ECHAM-SALSA
2016-08-27	60.62039592682646	24.375	0.119319603	17.29773	8.028815	ATTO	ECHAM-SALSA
2016-08-27	60.62039592682646	26.25	0.119319603	13.146848	7.6074457	ATTO	ECHAM-SALSA
2016-08-27	60.62039592682646	28.125	0.119319603	23.310469	8.049898	ATTO	ECHAM-SALSA
2016-08-27	60.62039592682646	30.0	0.119319603	38.098923	4.714857	ATTO	ECHAM-SALSA
2016-08-29	60.62039592682646	24.375	0.61604035	10.369871	3.3888683	ATTO	ECHAM-SALSA
2016-08-29	60.62039592682646	28.125	0.61604035	13.464098	4.6376123	ATTO	ECHAM-SALSA
2016-08-29	60.62039592682646	30.0	0.61604035	21.482204	7.032962	ATTO	ECHAM-SALSA
2016-08-30	62.48557052203638	28.125	0.53880262	8.634775	1.5680804	ATTO	ECHAM-SALSA
2016-08-30	60.62039592682646	22.5	0.53880262	15.129683	5.653035	ATTO	ECHAM-SALSA
2016-08-30	60.62039592682646	24.375	0.53880262	14.532106	13.511551	ATTO	ECHAM-SALSA
2016-08-30	60.62039592682646	26.25	0.53880262	29.597952	3.9192245	ATTO	ECHAM-SALSA
2016-08-31	64.35073040887204	30.0	0.26491823	32.92516	11.216547	ATTO	ECHAM-SALSA
2017-07-01	60.62039592682646	22.5	0.80917792	30.726269	8.333074	ATTO	ECHAM-SALSA
2017-07-01	60.62039592682646	24.375	0.80917792	33.394176	1.3725407	ATTO	ECHAM-SALSA
2017-07-01	60.62039592682646	26.25	0.80917792	37.53489	7.92424	ATTO	ECHAM-SALSA
2017-07-01	60.62039592682646	28.125	0.80917792	42.567066	7.7215915	ATTO	ECHAM-SALSA
2017-07-01	60.62039592682646	30.0	0.80917792	35.989674	11.344553	ATTO	ECHAM-SALSA
2017-07-02	62.48557052203638	22.5	0.6433924	31.093092	11.135662	ATTO	ECHAM-SALSA
2017-07-02	62.48557052203638	24.375	0.6433924	11.4406395	9.903841	ATTO	ECHAM-SALSA
2017-07-02	60.62039592682646	22.5	0.6433924	26.6922	12.1385	ATTO	ECHAM-SALSA
2017-07-02	60.62039592682646	24.375	0.6433924	22.348694	12.415825	ATTO	ECHAM-SALSA
2017-07-02	60.62039592682646	26.25	0.6433924	26.92515	7.8587575	ATTO	ECHAM-SALSA
2017-07-02	60.62039592682646	28.125	0.6433924	20.824427	7.43379	ATTO	ECHAM-SALSA
2017-07-02	60.62039592682646	30.0	0.6433924	6.6839666	9.804303	ATTO	ECHAM-SALSA
2017-07-03	62.48557052203638	22.5	0.54222182	17.303137	8.459345	ATTO	ECHAM-SALSA
2017-07-03	62.48557052203638	24.375	0.54222182	6.209519	5.1822376	ATTO	ECHAM-SALSA
2017-07-03	62.48557052203638	26.25	0.54222182	7.3196487	12.815744	ATTO	ECHAM-SALSA
2017-07-03	60.62039592682646	22.5	0.54222182	37.47222	5.9761753	ATTO	ECHAM-SALSA
2017-07-04	64.35073040887204	22.5	0.8738621	8.741025	16.8453	ATTO	ECHAM-SALSA
2017-07-04	64.35073040887204	26.25	0.8738621	42.09458	48.44055	ATTO	ECHAM-SALSA
2017-07-04	64.35073040887204	28.125	0.8738621	18.488234	9.553287	ATTO	ECHAM-SALSA
2017-07-04	62.48557052203638	22.5	0.8738621	23.71037	2.7778637	ATTO	ECHAM-SALSA
2017-07-04	62.48557052203638	24.375	0.8738621	10.124005	14.42809	ATTO	ECHAM-SALSA
2017-07-04	62.48557052203638	26.25	0.8738621	32.317513	10.2204275	ATTO	ECHAM-SALSA
2017-07-04	62.48557052203638	28.125	0.8738621	36.43764	5.307151	ATTO	ECHAM-SALSA
2017-07-04	62.48557052203638	30.0	0.8738621	8.743633	8.855372	ATTO	ECHAM-SALSA
2017-07-04	60.62039592682646	26.25	0.8738621	21.364176	8.76725	ATTO	ECHAM-SALSA
2017-07-04	60.62039592682646	28.125	0.8738621	33.249554	8.49776	ATTO	ECHAM-SALSA
2017-07-04	60.62039592682646	30.0	0.8738621	22.740301	5.9463253	ATTO	ECHAM-SALSA
2017-07-05	64.35073040887204	26.25	0.25218698	34.74642	6.982312	ATTO	ECHAM-SALSA
2017-07-05	64.35073040887204	30.0	0.25218698	11.416195	18.077175	ATTO	ECHAM-SALSA
2017-07-05	62.48557052203638	28.125	0.25218698	29.87661	10.628956	ATTO	ECHAM-SALSA
2017-07-05	62.48557052203638	30.0	0.25218698	11.438287	9.573252	ATTO	ECHAM-SALSA
2017-07-07	64.35073040887204	30.0	0.3712741	10.336355	7.430258	ATTO	ECHAM-SALSA
2017-07-07	62.48557052203638	30.0	0.3712741	17.488363	10.62982	ATTO	ECHAM-SALSA
2017-07-07	60.62039592682646	30.0	0.3712741	10.807794	13.022738	ATTO	ECHAM-SALSA
2017-07-08	62.48557052203638	30.0	0.267522115	26.35815	12.766916	ATTO	ECHAM-SALSA
2017-07-12	64.35073040887204	22.5	2.760698	44.074486	9.564184	ATTO	ECHAM-SALSA
2017-07-12	62.48557052203638	22.5	2.760698	37.447243	9.401555	ATTO	ECHAM-SALSA
2017-07-12	62.48557052203638	24.375	2.760698	39.728012	7.9953074	ATTO	ECHAM-SALSA
2017-07-12	60.62039592682646	24.375	2.760698	16.237812	10.214773	ATTO	ECHAM-SALSA
2017-07-13	64.35073040887204	22.5	1.06306395	13.977197	15.676181	ATTO	ECHAM-SALSA
2017-07-13	64.35073040887204	24.375	1.06306395	23.404652	8.44289	ATTO	ECHAM-SALSA
2017-07-13	64.35073040887204	26.25	1.06306395	13.593147	59.42087	ATTO	ECHAM-SALSA
2017-07-13	64.35073040887204	28.125	1.06306395	17.731644	11.270066	ATTO	ECHAM-SALSA
2017-07-13	64.35073040887204	30.0	1.06306395	24.058636	10.693821	ATTO	ECHAM-SALSA
2017-07-13	62.48557052203638	22.5	1.06306395	41.319214	9.42822	ATTO	ECHAM-SALSA
2017-07-13	62.48557052203638	24.375	1.06306395	31.23607	6.91709	ATTO	ECHAM-SALSA
2017-07-13	62.48557052203638	28.125	1.06306395	33.49631	1.133282	ATTO	ECHAM-SALSA
2017-07-13	60.62039592682646	22.5	1.06306395	21.918432	13.344417	ATTO	ECHAM-SALSA
2017-07-13	60.62039592682646	28.125	1.06306395	18.055994	14.286981	ATTO	ECHAM-SALSA
2017-07-13	60.62039592682646	30.0	1.06306395	13.958666	11.381104	ATTO	ECHAM-SALSA
2017-07-14	64.35073040887204	22.5	0.33176886	24.156458	15.829426	ATTO	ECHAM-SALSA
2017-07-14	64.35073040887204	24.375	0.33176886	39.562935	15.738992	ATTO	ECHAM-SALSA
2017-07-14	64.35073040887204	26.25	0.33176886	26.252357	16.879654	ATTO	ECHAM-SALSA
2017-07-14	64.35073040887204	28.125	0.33176886	43.365414	8.485817	ATTO	ECHAM-SALSA
2017-07-14	64.35073040887204	30.0	0.33176886	21.485596	1.2006706	ATTO	ECHAM-SALSA
2017-07-14	62.48557052203638	22.5	0.33176886	12.315907	14.118098	ATTO	ECHAM-SALSA
2017-07-14	62.48557052203638	26.25	0.33176886	27.096174	13.767838	ATTO	ECHAM-SALSA
2017-07-14	62.48557052203638	28.125	0.33176886	16.344608	12.664078	ATTO	ECHAM-SALSA
2017-07-14	60.62039592682646	28.125	0.33176886	18.582235	7.666549	ATTO	ECHAM-SALSA
2017-07-14	60.62039592682646	30.0	0.33176886	42.036602	4.512954	ATTO	ECHAM-SALSA
2017-07-15	64.35073040887204	30.0	0.26231214	6.0364037	17.542767	ATTO	ECHAM-SALSA
2017-07-16	60.62039592682646	30.0	1.3934652	23.025135	11.107983	ATTO	ECHAM-SALSA
2017-07-17	62.48557052203638	24.375	0.6843837500000001	6.140402	14.471403	ATTO	ECHAM-SALSA
2017-07-17	60.62039592682646	22.5	0.6843837500000001	20.620285	9.836437	ATTO	ECHAM-SALSA
2017-07-17	60.62039592682646	24.375	0.6843837500000001	8.935265	6.4583354	ATTO	ECHAM-SALSA
2017-07-17	60.62039592682646	26.25	0.6843837500000001	20.780218	1.027814	ATTO	ECHAM-SALSA
2017-07-18	64.35073040887204	24.375	0.250915325	17.38549	6.5806856	ATTO	ECHAM-SALSA
2017-07-18	62.48557052203638	30.0	0.250915325	8.361318	4.1912355	ATTO	ECHAM-SALSA
2017-07-21	64.35073040887204	24.375	0.386529785	25.639997	9.304205	ATTO	ECHAM-SALSA
2017-07-21	64.35073040887204	26.25	0.386529785	12.059988	4.659857	ATTO	ECHAM-SALSA
2017-07-21	64.35073040887204	30.0	0.386529785	23.130032	7.003808	ATTO	ECHAM-SALSA
2017-07-21	62.48557052203638	22.5	0.386529785	32.70356	5.1680317	ATTO	ECHAM-SALSA
2017-07-21	62.48557052203638	24.375	0.386529785	14.466038	9.336451	ATTO	ECHAM-SALSA
2017-07-21	62.48557052203638	28.125	0.386529785	20.59156	9.112946	ATTO	ECHAM-SALSA
2017-07-21	62.48557052203638	30.0	0.386529785	15.591643	7.8085165	ATTO	ECHAM-SALSA
2017-07-21	60.62039592682646	26.25	0.386529785	17.587843	8.124442	ATTO	ECHAM-SALSA
2017-07-22	62.48557052203638	24.375	0.661266375	23.541384	10.700635	ATTO	ECHAM-SALSA
2017-07-22	62.48557052203638	26.25	0.661266375	40.80261	10.901017	ATTO	ECHAM-SALSA
2017-07-22	62.48557052203638	28.125	0.661266375	33.609367	9.337343	ATTO	ECHAM-SALSA
2017-07-22	62.48557052203638	30.0	0.661266375	11.433921	19.046188	ATTO	ECHAM-SALSA
2017-07-23	62.48557052203638	28.125	0.71572275	9.35589	7.570993	ATTO	ECHAM-SALSA
2017-07-23	60.62039592682646	30.0	0.71572275	20.293198	7.9494495	ATTO	ECHAM-SALSA
2017-07-24	64.35073040887204	22.5	1.0197185	8.445058	13.459192	ATTO	ECHAM-SALSA
2017-07-24	64.35073040887204	28.125	1.0197185	14.4598055	6.1473665	ATTO	ECHAM-SALSA
2017-07-24	64.35073040887204	30.0	1.0197185	40.955536	9.066399	ATTO	ECHAM-SALSA
2017-07-24	60.62039592682646	28.125	1.0197185	11.839926	9.473974	ATTO	ECHAM-SALSA
2017-07-25	62.48557052203638	22.5	0.52521117	25.180557	7.0496416	ATTO	ECHAM-SALSA
2017-07-25	62.48557052203638	24.375	0.52521117	47.11664	6.525089	ATTO	ECHAM-SALSA
2017-07-25	60.62039592682646	24.375	0.52521117	14.514529	12.56552	ATTO	ECHAM-SALSA
2017-07-25	60.62039592682646	28.125	0.52521117	12.140956	1.7884965	ATTO	ECHAM-SALSA
2017-07-25	60.62039592682646	30.0	0.52521117	17.411526	10.210148	ATTO	ECHAM-SALSA
2017-07-26	64.35073040887204	22.5	0.417567475	11.437382	12.265721	ATTO	ECHAM-SALSA
2017-07-26	64.35073040887204	24.375	0.417567475	26.18375	5.857046	ATTO	ECHAM-SALSA
2017-07-26	64.35073040887204	26.25	0.417567475	15.3740835	8.306449	ATTO	ECHAM-SALSA
2017-07-26	62.48557052203638	22.5	0.417567475	13.245739	7.352308	ATTO	ECHAM-SALSA
2017-07-26	62.48557052203638	24.375	0.417567475	19.461975	8.6825695	ATTO	ECHAM-SALSA
2017-07-26	62.48557052203638	26.25	0.417567475	14.495615	5.811714	ATTO	ECHAM-SALSA
2017-07-26	62.48557052203638	28.125	0.417567475	15.766083	5.179767	ATTO	ECHAM-SALSA
2017-07-26	62.48557052203638	30.0	0.417567475	15.764562	9.463133	ATTO	ECHAM-SALSA
2017-07-26	60.62039592682646	26.25	0.417567475	9.307676	9.10317	ATTO	ECHAM-SALSA
2017-07-26	60.62039592682646	28.125	0.417567475	18.420944	9.295746	ATTO	ECHAM-SALSA
2017-07-26	60.62039592682646	30.0	0.417567475	25.33192	10.832945	ATTO	ECHAM-SALSA
2017-07-27	64.35073040887204	24.375	0.92859572	14.913119	9.822531	ATTO	ECHAM-SALSA
2017-07-27	64.35073040887204	26.25	0.92859572	8.911605	12.595134	ATTO	ECHAM-SALSA
2017-07-27	64.35073040887204	28.125	0.92859572	6.654296	15.063822	ATTO	ECHAM-SALSA
2017-07-27	64.35073040887204	30.0	0.92859572	6.878933	10.850307	ATTO	ECHAM-SALSA
2017-07-27	62.48557052203638	30.0	0.92859572	11.592764	8.07406	ATTO	ECHAM-SALSA
2017-07-28	64.35073040887204	22.5	0.6501351	7.8195724	12.583481	ATTO	ECHAM-SALSA
2017-07-28	64.35073040887204	24.375	0.6501351	20.85347	13.614625	ATTO	ECHAM-SALSA
2017-07-28	64.35073040887204	26.25	0.6501351	21.612797	12.327221	ATTO	ECHAM-SALSA
2017-07-28	64.35073040887204	28.125	0.6501351	21.110441	9.420269	ATTO	ECHAM-SALSA
2017-07-28	64.35073040887204	30.0	0.6501351	15.117883	9.544658	ATTO	ECHAM-SALSA
2017-07-28	62.48557052203638	22.5	0.6501351	23.602503	13.689618	ATTO	ECHAM-SALSA
2017-07-28	62.48557052203638	24.375	0.6501351	17.966389	16.234241	ATTO	ECHAM-SALSA
2017-07-28	62.48557052203638	26.25	0.6501351	38.068413	9.748204	ATTO	ECHAM-SALSA
2017-07-28	62.48557052203638	28.125	0.6501351	28.816818	12.330834	ATTO	ECHAM-SALSA
2017-07-28	62.48557052203638	30.0	0.6501351	17.448227	7.8614073	ATTO	ECHAM-SALSA
2017-07-28	60.62039592682646	22.5	0.6501351	15.616783	7.8714204	ATTO	ECHAM-SALSA
2017-07-28	60.62039592682646	24.375	0.6501351	23.799696	6.801794	ATTO	ECHAM-SALSA
2017-07-28	60.62039592682646	28.125	0.6501351	9.768675	12.636396	ATTO	ECHAM-SALSA
2017-07-28	60.62039592682646	30.0	0.6501351	9.711191	12.310232	ATTO	ECHAM-SALSA
2017-07-29	64.35073040887204	22.5	1.1961735999999998	7.9504237	8.087027	ATTO	ECHAM-SALSA
2017-07-29	64.35073040887204	24.375	1.1961735999999998	15.129328	11.795286	ATTO	ECHAM-SALSA
2017-07-29	64.35073040887204	26.25	1.1961735999999998	43.46866	10.655397	ATTO	ECHAM-SALSA
2017-07-29	64.35073040887204	28.125	1.1961735999999998	26.69369	12.389352	ATTO	ECHAM-SALSA
2017-07-29	62.48557052203638	22.5	1.1961735999999998	15.628001	6.92558	ATTO	ECHAM-SALSA
2017-07-29	62.48557052203638	24.375	1.1961735999999998	29.892063	12.2396345	ATTO	ECHAM-SALSA
2017-07-29	62.48557052203638	26.25	1.1961735999999998	20.922525	13.599552	ATTO	ECHAM-SALSA
2017-07-29	62.48557052203638	28.125	1.1961735999999998	29.806164	10.079398	ATTO	ECHAM-SALSA
2017-07-29	62.48557052203638	30.0	1.1961735999999998	16.831814	5.1317954	ATTO	ECHAM-SALSA
2017-07-29	60.62039592682646	24.375	1.1961735999999998	9.96028	12.695669	ATTO	ECHAM-SALSA
2017-07-29	60.62039592682646	26.25	1.1961735999999998	18.967445	10.185737	ATTO	ECHAM-SALSA
2017-07-29	60.62039592682646	28.125	1.1961735999999998	27.286541	9.300116	ATTO	ECHAM-SALSA
2017-07-29	60.62039592682646	30.0	1.1961735999999998	16.890015	1.6686203	ATTO	ECHAM-SALSA
2017-07-30	60.62039592682646	22.5	0.87479997	5.1692696	17.155811	ATTO	ECHAM-SALSA
2017-07-30	60.62039592682646	24.375	0.87479997	5.6174655	18.907413	ATTO	ECHAM-SALSA
2017-07-30	60.62039592682646	26.25	0.87479997	11.357828	14.767999	ATTO	ECHAM-SALSA
2017-07-31	64.35073040887204	26.25	0.792693885	7.4275227	7.3798413	ATTO	ECHAM-SALSA
2017-07-31	64.35073040887204	28.125	0.792693885	9.452124	8.015382	ATTO	ECHAM-SALSA
2017-07-31	64.35073040887204	30.0	0.792693885	20.926533	7.6537676	ATTO	ECHAM-SALSA
2017-07-31	62.48557052203638	22.5	0.792693885	11.568085	5.341802	ATTO	ECHAM-SALSA
2017-07-31	62.48557052203638	24.375	0.792693885	7.2128167	9.347056	ATTO	ECHAM-SALSA
2017-07-31	62.48557052203638	26.25	0.792693885	5.939157	26.030775	ATTO	ECHAM-SALSA
2017-07-31	62.48557052203638	28.125	0.792693885	8.170287	6.7357016	ATTO	ECHAM-SALSA
2017-07-31	60.62039592682646	22.5	0.792693885	37.515045	10.120386	ATTO	ECHAM-SALSA
2017-07-31	60.62039592682646	24.375	0.792693885	46.337948	13.940822	ATTO	ECHAM-SALSA
2017-07-31	60.62039592682646	26.25	0.792693885	17.715939	2.0657215	ATTO	ECHAM-SALSA
2017-07-31	60.62039592682646	28.125	0.792693885	8.332082	11.3670225	ATTO	ECHAM-SALSA
2017-08-01	64.35073040887204	28.125	0.55752592	8.441321	13.077176	ATTO	ECHAM-SALSA
2017-08-01	64.35073040887204	30.0	0.55752592	13.687236	14.113081	ATTO	ECHAM-SALSA
2017-08-01	62.48557052203638	28.125	0.55752592	6.581526	4.7464423	ATTO	ECHAM-SALSA
2017-08-02	62.48557052203638	28.125	0.93119515	6.9160895	15.394468	ATTO	ECHAM-SALSA
2017-08-02	62.48557052203638	30.0	0.93119515	14.081781	31.343712	ATTO	ECHAM-SALSA
2017-08-02	60.62039592682646	22.5	0.93119515	10.299351	4.684981	ATTO	ECHAM-SALSA
2017-08-02	60.62039592682646	24.375	0.93119515	22.270245	14.983979	ATTO	ECHAM-SALSA
2017-08-02	60.62039592682646	26.25	0.93119515	28.889364	14.571891	ATTO	ECHAM-SALSA
2017-08-03	62.48557052203638	24.375	0.98581945	24.700825	7.8006396	ATTO	ECHAM-SALSA
2017-08-03	62.48557052203638	26.25	0.98581945	12.340907	4.7577934	ATTO	ECHAM-SALSA
2017-08-04	64.35073040887204	24.375	0.6669473050000001	7.8030424	10.362834	ATTO	ECHAM-SALSA
2017-08-04	64.35073040887204	30.0	0.6669473050000001	10.159499	11.074756	ATTO	ECHAM-SALSA
2017-08-05	62.48557052203638	26.25	0.233137115	6.2098255	14.706127	ATTO	ECHAM-SALSA
2017-08-05	62.48557052203638	28.125	0.233137115	5.8361983	15.4995	ATTO	ECHAM-SALSA
2017-08-05	60.62039592682646	22.5	0.233137115	14.1089325	4.526252	ATTO	ECHAM-SALSA
2017-08-05	60.62039592682646	24.375	0.233137115	21.432667	3.8978577	ATTO	ECHAM-SALSA
2017-08-05	60.62039592682646	28.125	0.233137115	25.531044	10.945806	ATTO	ECHAM-SALSA
2017-08-05	60.62039592682646	30.0	0.233137115	13.790252	20.551586	ATTO	ECHAM-SALSA
2017-08-06	60.62039592682646	24.375	0.436965375	23.113329	20.307117	ATTO	ECHAM-SALSA
2017-08-06	60.62039592682646	26.25	0.436965375	33.93852	10.353373	ATTO	ECHAM-SALSA
2017-08-06	60.62039592682646	28.125	0.436965375	42.827255	12.954247	ATTO	ECHAM-SALSA
2017-08-06	60.62039592682646	30.0	0.436965375	11.660531	14.751169	ATTO	ECHAM-SALSA
2017-08-07	64.35073040887204	22.5	0.434756055	9.673912	8.6451435	ATTO	ECHAM-SALSA
2017-08-07	64.35073040887204	26.25	0.434756055	12.082445	9.562823	ATTO	ECHAM-SALSA
2017-08-07	64.35073040887204	28.125	0.434756055	15.3775835	5.5207987	ATTO	ECHAM-SALSA
2017-08-07	64.35073040887204	30.0	0.434756055	34.224865	6.834445	ATTO	ECHAM-SALSA
2017-08-07	62.48557052203638	22.5	0.434756055	11.31997	9.262593	ATTO	ECHAM-SALSA
2017-08-07	62.48557052203638	26.25	0.434756055	18.276558	10.40928	ATTO	ECHAM-SALSA
2017-08-07	62.48557052203638	28.125	0.434756055	22.716606	10.217798	ATTO	ECHAM-SALSA
2017-08-07	62.48557052203638	30.0	0.434756055	28.57	12.538081	ATTO	ECHAM-SALSA
2017-08-07	60.62039592682646	24.375	0.434756055	10.028253	13.323183	ATTO	ECHAM-SALSA
2017-08-07	60.62039592682646	26.25	0.434756055	25.007332	8.505856	ATTO	ECHAM-SALSA
2017-08-07	60.62039592682646	28.125	0.434756055	9.1248045	12.43465	ATTO	ECHAM-SALSA
2017-08-07	60.62039592682646	30.0	0.434756055	15.72134	13.101452	ATTO	ECHAM-SALSA
2017-08-08	64.35073040887204	30.0	0.8153975250000001	11.422027	11.1684	ATTO	ECHAM-SALSA
2017-08-08	62.48557052203638	26.25	0.8153975250000001	11.640874	4.4661827	ATTO	ECHAM-SALSA
2017-08-08	62.48557052203638	28.125	0.8153975250000001	17.175526	7.9823236	ATTO	ECHAM-SALSA
2017-08-08	62.48557052203638	30.0	0.8153975250000001	19.925316	9.639932	ATTO	ECHAM-SALSA
2017-08-08	60.62039592682646	24.375	0.8153975250000001	6.6441336	12.476491	ATTO	ECHAM-SALSA
2017-08-08	60.62039592682646	26.25	0.8153975250000001	15.325557	1.7585057	ATTO	ECHAM-SALSA
2017-08-10	62.48557052203638	22.5	2.8195181	42.64573	10.53106	ATTO	ECHAM-SALSA
2017-08-10	62.48557052203638	24.375	2.8195181	46.708286	5.866819	ATTO	ECHAM-SALSA
2017-08-10	60.62039592682646	22.5	2.8195181	30.285984	9.365127	ATTO	ECHAM-SALSA
2017-08-10	60.62039592682646	24.375	2.8195181	26.014668	9.180508	ATTO	ECHAM-SALSA
2017-08-10	60.62039592682646	26.25	2.8195181	35.66055	6.7687078	ATTO	ECHAM-SALSA
2017-08-10	60.62039592682646	28.125	2.8195181	31.718779	7.019376	ATTO	ECHAM-SALSA
2017-08-10	60.62039592682646	30.0	2.8195181	18.525702	6.4745207	ATTO	ECHAM-SALSA
2017-08-11	60.62039592682646	30.0	0.709104075	5.3323045	12.4218	ATTO	ECHAM-SALSA
2017-08-13	64.35073040887204	24.375	1.16123565	17.805231	7.347014	ATTO	ECHAM-SALSA
2017-08-13	62.48557052203638	22.5	1.16123565	45.848206	5.6098733	ATTO	ECHAM-SALSA
2017-08-13	62.48557052203638	30.0	1.16123565	36.142727	10.226307	ATTO	ECHAM-SALSA
2017-08-13	60.62039592682646	26.25	1.16123565	22.068295	8.898703	ATTO	ECHAM-SALSA
2017-08-13	60.62039592682646	28.125	1.16123565	26.859802	7.269101	ATTO	ECHAM-SALSA
2017-08-13	60.62039592682646	30.0	1.16123565	34.33233	7.159935	ATTO	ECHAM-SALSA
2017-08-15	60.62039592682646	22.5	0.24011279	7.082028	16.001726	ATTO	ECHAM-SALSA
2017-08-15	60.62039592682646	24.375	0.24011279	16.753895	10.623969	ATTO	ECHAM-SALSA
2017-08-16	64.35073040887204	26.25	0.95569932	9.652258	8.420084	ATTO	ECHAM-SALSA
2017-08-16	64.35073040887204	28.125	0.95569932	28.104403	9.284587	ATTO	ECHAM-SALSA
2017-08-16	64.35073040887204	30.0	0.95569932	15.68047	7.226123	ATTO	ECHAM-SALSA
2017-08-16	62.48557052203638	22.5	0.95569932	5.9655323	14.533769	ATTO	ECHAM-SALSA
2017-08-16	62.48557052203638	28.125	0.95569932	19.379797	6.493959	ATTO	ECHAM-SALSA
2017-08-16	62.48557052203638	30.0	0.95569932	9.816585	9.169921	ATTO	ECHAM-SALSA
2017-08-16	60.62039592682646	26.25	0.95569932	13.947453	6.8485622	ATTO	ECHAM-SALSA
2017-08-16	60.62039592682646	28.125	0.95569932	5.5424156	10.25697	ATTO	ECHAM-SALSA
2017-08-16	60.62039592682646	30.0	0.95569932	5.2905526	10.657716	ATTO	ECHAM-SALSA
2017-08-17	62.48557052203638	24.375	2.1733643	14.774306	9.46943	ATTO	ECHAM-SALSA
2017-08-17	62.48557052203638	26.25	2.1733643	16.535753	9.062771	ATTO	ECHAM-SALSA
2017-08-17	62.48557052203638	28.125	2.1733643	7.2149963	8.218577	ATTO	ECHAM-SALSA
2017-08-17	60.62039592682646	22.5	2.1733643	5.397402	18.100674	ATTO	ECHAM-SALSA
2017-08-17	60.62039592682646	24.375	2.1733643	5.942331	10.862955	ATTO	ECHAM-SALSA
2017-08-17	60.62039592682646	26.25	2.1733643	18.171253	8.670555	ATTO	ECHAM-SALSA
2017-08-17	60.62039592682646	28.125	2.1733643	13.281812	9.564824	ATTO	ECHAM-SALSA
2017-08-17	60.62039592682646	30.0	2.1733643	10.764162	11.14429	ATTO	ECHAM-SALSA
2017-08-18	64.35073040887204	22.5	2.27662025	22.061256	11.972657	ATTO	ECHAM-SALSA
2017-08-18	64.35073040887204	24.375	2.27662025	7.821813	15.805166	ATTO	ECHAM-SALSA
2017-08-18	62.48557052203638	22.5	2.27662025	18.767159	8.875387	ATTO	ECHAM-SALSA
2017-08-18	62.48557052203638	24.375	2.27662025	22.405254	8.550077	ATTO	ECHAM-SALSA
2017-08-18	60.62039592682646	26.25	2.27662025	21.304604	8.613833	ATTO	ECHAM-SALSA
2017-08-18	60.62039592682646	28.125	2.27662025	6.3719587	9.032455	ATTO	ECHAM-SALSA
2017-08-18	60.62039592682646	30.0	2.27662025	8.442166	11.2954445	ATTO	ECHAM-SALSA
2017-08-19	62.48557052203638	22.5	1.7036205999999998	25.524265	1.8718951	ATTO	ECHAM-SALSA
2017-08-19	62.48557052203638	26.25	1.7036205999999998	16.65457	4.6938033	ATTO	ECHAM-SALSA
2017-08-19	62.48557052203638	30.0	1.7036205999999998	26.967188	3.1521754	ATTO	ECHAM-SALSA
2017-08-19	60.62039592682646	30.0	1.7036205999999998	22.884766	7.4662986	ATTO	ECHAM-SALSA
2017-08-21	64.35073040887204	26.25	0.34615539	6.5147963	18.625229	ATTO	ECHAM-SALSA
2017-08-21	64.35073040887204	28.125	0.34615539	9.384791	12.571135	ATTO	ECHAM-SALSA
2017-08-21	62.48557052203638	24.375	0.34615539	9.230921	11.660927	ATTO	ECHAM-SALSA
2017-08-22	64.35073040887204	28.125	0.36652025	5.4330335	2.2539103	ATTO	ECHAM-SALSA
2017-08-22	64.35073040887204	30.0	0.36652025	7.9150434	10.088367	ATTO	ECHAM-SALSA
2017-08-22	62.48557052203638	28.125	0.36652025	5.968971	17.006935	ATTO	ECHAM-SALSA
2017-08-22	60.62039592682646	26.25	0.36652025	13.286201	7.608295	ATTO	ECHAM-SALSA
2017-08-23	64.35073040887204	22.5	0.64160425	10.174889	10.005881	ATTO	ECHAM-SALSA
2017-08-23	64.35073040887204	24.375	0.64160425	5.5953274	13.358622	ATTO	ECHAM-SALSA
2017-08-23	64.35073040887204	26.25	0.64160425	14.58633	9.998411	ATTO	ECHAM-SALSA
2017-08-23	64.35073040887204	28.125	0.64160425	7.0718937	12.397385	ATTO	ECHAM-SALSA
2017-08-23	62.48557052203638	28.125	0.64160425	9.44103	11.5343485	ATTO	ECHAM-SALSA
2017-08-23	62.48557052203638	30.0	0.64160425	7.6304703	15.082372	ATTO	ECHAM-SALSA
2017-08-23	60.62039592682646	30.0	0.64160425	15.189207	1.8947276	ATTO	ECHAM-SALSA
2017-08-24	64.35073040887204	22.5	0.7492732849999999	17.840303	18.674438	ATTO	ECHAM-SALSA
2017-08-24	64.35073040887204	24.375	0.7492732849999999	16.32733	17.52509	ATTO	ECHAM-SALSA
2017-08-24	64.35073040887204	26.25	0.7492732849999999	10.140606	17.428102	ATTO	ECHAM-SALSA
2017-08-24	64.35073040887204	28.125	0.7492732849999999	11.965015	12.504494	ATTO	ECHAM-SALSA
2017-08-24	64.35073040887204	30.0	0.7492732849999999	24.930065	13.4157715	ATTO	ECHAM-SALSA
2017-08-24	62.48557052203638	28.125	0.7492732849999999	13.559636	18.528114	ATTO	ECHAM-SALSA
2017-08-25	64.35073040887204	30.0	0.261808305	28.695415	13.598335	ATTO	ECHAM-SALSA
2017-08-26	64.35073040887204	28.125	0.1245323325	43.03903	1.3215303	ATTO	ECHAM-SALSA
2017-08-26	60.62039592682646	22.5	0.1245323325	11.137722	11.02204	ATTO	ECHAM-SALSA
2017-08-26	60.62039592682646	24.375	0.1245323325	15.504327	11.735479	ATTO	ECHAM-SALSA
2017-08-26	60.62039592682646	26.25	0.1245323325	28.996273	11.038718	ATTO	ECHAM-SALSA
2017-08-26	60.62039592682646	28.125	0.1245323325	22.32641	11.746105	ATTO	ECHAM-SALSA
2017-08-26	60.62039592682646	30.0	0.1245323325	24.80061	11.927492	ATTO	ECHAM-SALSA
2017-08-27	64.35073040887204	22.5	0.207280415	31.421688	13.359561	ATTO	ECHAM-SALSA
2017-08-27	64.35073040887204	26.25	0.207280415	21.892557	8.298562	ATTO	ECHAM-SALSA
2017-08-27	62.48557052203638	22.5	0.207280415	17.062372	10.724642	ATTO	ECHAM-SALSA
2017-08-27	62.48557052203638	28.125	0.207280415	13.647115	3.1825795	ATTO	ECHAM-SALSA
2017-08-28	64.35073040887204	30.0	0.5044291	10.856958	6.9223256	ATTO	ECHAM-SALSA
2017-08-28	62.48557052203638	24.375	0.5044291	6.2976313	15.25954	ATTO	ECHAM-SALSA
2017-08-28	62.48557052203638	26.25	0.5044291	10.205026	6.510013	ATTO	ECHAM-SALSA
2017-08-29	64.35073040887204	22.5	0.608736335	7.2635646	7.6343026	ATTO	ECHAM-SALSA
2017-08-29	64.35073040887204	24.375	0.608736335	11.876957	5.295393	ATTO	ECHAM-SALSA
2017-08-29	64.35073040887204	26.25	0.608736335	24.381212	2.8595383	ATTO	ECHAM-SALSA
2017-08-29	62.48557052203638	22.5	0.608736335	9.108803	13.52702	ATTO	ECHAM-SALSA
2017-08-29	62.48557052203638	24.375	0.608736335	6.9836154	2.815277	ATTO	ECHAM-SALSA
2017-08-29	62.48557052203638	26.25	0.608736335	18.391571	1.6322993	ATTO	ECHAM-SALSA
2017-08-29	62.48557052203638	28.125	0.608736335	27.501434	6.3081975	ATTO	ECHAM-SALSA
2017-08-29	60.62039592682646	24.375	0.608736335	12.714968	13.172181	ATTO	ECHAM-SALSA
2017-08-29	60.62039592682646	26.25	0.608736335	16.364956	5.8911276	ATTO	ECHAM-SALSA
2017-08-30	64.35073040887204	22.5	1.3620522	13.108574	7.7636485	ATTO	ECHAM-SALSA
2017-08-30	64.35073040887204	24.375	1.3620522	27.409946	8.604975	ATTO	ECHAM-SALSA
2017-08-30	62.48557052203638	22.5	1.3620522	30.0173	9.010954	ATTO	ECHAM-SALSA
2017-08-30	62.48557052203638	24.375	1.3620522	29.667885	8.689024	ATTO	ECHAM-SALSA
2017-08-30	60.62039592682646	22.5	1.3620522	40.814293	9.136455	ATTO	ECHAM-SALSA
2017-08-30	60.62039592682646	26.25	1.3620522	46.67572	8.3757105	ATTO	ECHAM-SALSA
2017-08-30	60.62039592682646	28.125	1.3620522	36.236355	10.404489	ATTO	ECHAM-SALSA
2017-08-30	60.62039592682646	30.0	1.3620522	13.076235	8.359313	ATTO	ECHAM-SALSA
2017-08-31	62.48557052203638	24.375	0.54905508	8.40294	11.774544	ATTO	ECHAM-SALSA
2017-08-31	62.48557052203638	26.25	0.54905508	6.3485093	30.166979	ATTO	ECHAM-SALSA
2017-08-31	60.62039592682646	26.25	0.54905508	7.7247276	2.4585881	ATTO	ECHAM-SALSA
2018-07-01	60.62039592682646	28.125	0.491936065	9.761236	9.237785	ATTO	ECHAM-SALSA
2018-07-01	60.62039592682646	30.0	0.491936065	19.365845	9.866913	ATTO	ECHAM-SALSA
2018-07-02	62.48557052203638	22.5	0.88258445	8.189954	5.7376165	ATTO	ECHAM-SALSA
2018-07-02	62.48557052203638	24.375	0.88258445	5.8649144	6.7505975	ATTO	ECHAM-SALSA
2018-07-02	62.48557052203638	26.25	0.88258445	41.22282	2.751932	ATTO	ECHAM-SALSA
2018-07-02	62.48557052203638	28.125	0.88258445	41.146225	4.59325	ATTO	ECHAM-SALSA
2018-07-02	62.48557052203638	30.0	0.88258445	36.65922	6.0553274	ATTO	ECHAM-SALSA
2018-07-02	60.62039592682646	22.5	0.88258445	10.717074	83.1023	ATTO	ECHAM-SALSA
2018-07-03	64.35073040887204	24.375	1.36259115	10.220472	37.413784	ATTO	ECHAM-SALSA
2018-07-03	64.35073040887204	26.25	1.36259115	25.360384	4.366509	ATTO	ECHAM-SALSA
2018-07-03	64.35073040887204	28.125	1.36259115	35.510864	12.136489	ATTO	ECHAM-SALSA
2018-07-03	64.35073040887204	30.0	1.36259115	29.441357	9.644428	ATTO	ECHAM-SALSA
2018-07-03	62.48557052203638	24.375	1.36259115	11.994559	7.7941775	ATTO	ECHAM-SALSA
2018-07-03	60.62039592682646	30.0	1.36259115	41.072723	10.610682	ATTO	ECHAM-SALSA
2018-07-04	64.35073040887204	26.25	1.7698263	48.04113	18.999027	ATTO	ECHAM-SALSA
2018-07-04	64.35073040887204	28.125	1.7698263	29.615265	15.91375	ATTO	ECHAM-SALSA
2018-07-04	64.35073040887204	30.0	1.7698263	18.281834	12.5007515	ATTO	ECHAM-SALSA
2018-07-04	60.62039592682646	26.25	1.7698263	32.504204	13.061423	ATTO	ECHAM-SALSA
2018-07-04	60.62039592682646	30.0	1.7698263	9.1352825	13.336803	ATTO	ECHAM-SALSA
2018-07-05	64.35073040887204	22.5	0.80968065	10.547575	168.45198	ATTO	ECHAM-SALSA
2018-07-05	64.35073040887204	24.375	0.80968065	15.832769	10.187456	ATTO	ECHAM-SALSA
2018-07-05	64.35073040887204	26.25	0.80968065	37.176228	12.590554	ATTO	ECHAM-SALSA
2018-07-05	62.48557052203638	22.5	0.80968065	14.515946	9.103283	ATTO	ECHAM-SALSA
2018-07-05	60.62039592682646	22.5	0.80968065	30.106106	6.921214	ATTO	ECHAM-SALSA
2018-07-05	60.62039592682646	24.375	0.80968065	12.510405	3.8116577	ATTO	ECHAM-SALSA
2018-07-05	60.62039592682646	26.25	0.80968065	10.071266	4.5380335	ATTO	ECHAM-SALSA
2018-07-06	64.35073040887204	26.25	0.51358366	5.732218	9.190362	ATTO	ECHAM-SALSA
2018-07-06	64.35073040887204	28.125	0.51358366	16.685734	5.211566	ATTO	ECHAM-SALSA
2018-07-06	64.35073040887204	30.0	0.51358366	27.215693	8.528107	ATTO	ECHAM-SALSA
2018-07-06	62.48557052203638	22.5	0.51358366	13.36886	24.659979	ATTO	ECHAM-SALSA
2018-07-06	62.48557052203638	24.375	0.51358366	15.219173	19.702322	ATTO	ECHAM-SALSA
2018-07-06	62.48557052203638	26.25	0.51358366	29.76667	12.453469	ATTO	ECHAM-SALSA
2018-07-06	62.48557052203638	30.0	0.51358366	36.762287	7.2707367	ATTO	ECHAM-SALSA
2018-07-06	60.62039592682646	22.5	0.51358366	17.865852	6.0352983	ATTO	ECHAM-SALSA
2018-07-07	64.35073040887204	22.5	1.40209705	20.538023	10.100414	ATTO	ECHAM-SALSA
2018-07-07	64.35073040887204	24.375	1.40209705	13.958418	8.219458	ATTO	ECHAM-SALSA
2018-07-07	62.48557052203638	22.5	1.40209705	12.007109	8.569079	ATTO	ECHAM-SALSA
2018-07-07	60.62039592682646	24.375	1.40209705	6.1519203	10.675969	ATTO	ECHAM-SALSA
2018-07-08	64.35073040887204	26.25	0.83286448	17.4719	8.081065	ATTO	ECHAM-SALSA
2018-07-08	64.35073040887204	28.125	0.83286448	15.005991	3.9214554	ATTO	ECHAM-SALSA
2018-07-08	62.48557052203638	24.375	0.83286448	12.022222	5.964215	ATTO	ECHAM-SALSA
2018-07-08	62.48557052203638	26.25	0.83286448	22.841362	5.975196	ATTO	ECHAM-SALSA
2018-07-08	60.62039592682646	22.5	0.83286448	13.51481	20.252901	ATTO	ECHAM-SALSA
2018-07-08	60.62039592682646	24.375	0.83286448	25.347393	11.520278	ATTO	ECHAM-SALSA
2018-07-08	60.62039592682646	26.25	0.83286448	37.314625	7.980461	ATTO	ECHAM-SALSA
2018-07-09	62.48557052203638	26.25	0.9912612	14.73851	8.312011	ATTO	ECHAM-SALSA
2018-07-09	62.48557052203638	28.125	0.9912612	8.6004715	8.766759	ATTO	ECHAM-SALSA
2018-07-09	62.48557052203638	30.0	0.9912612	18.564342	6.0097075	ATTO	ECHAM-SALSA
2018-07-09	60.62039592682646	22.5	0.9912612	20.524605	11.487282	ATTO	ECHAM-SALSA
2018-07-09	60.62039592682646	24.375	0.9912612	16.13394	9.618458	ATTO	ECHAM-SALSA
2018-07-09	60.62039592682646	26.25	0.9912612	16.339865	9.940755	ATTO	ECHAM-SALSA
2018-07-09	60.62039592682646	28.125	0.9912612	14.931225	9.3054695	ATTO	ECHAM-SALSA
2018-07-09	60.62039592682646	30.0	0.9912612	8.777689	9.949265	ATTO	ECHAM-SALSA
2018-07-10	62.48557052203638	26.25	1.0627099	6.5498724	13.860647	ATTO	ECHAM-SALSA
2018-07-11	60.62039592682646	30.0	1.22303865	9.154569	9.55271	ATTO	ECHAM-SALSA
2018-07-12	62.48557052203638	28.125	1.430042	8.791547	10.923743	ATTO	ECHAM-SALSA
2018-07-14	64.35073040887204	24.375	0.5861853850000001	7.907326	5.55314	ATTO	ECHAM-SALSA
2018-07-14	60.62039592682646	30.0	0.5861853850000001	6.2177887	17.034616	ATTO	ECHAM-SALSA
2018-07-15	62.48557052203638	28.125	1.9951391	7.6251945	28.043097	ATTO	ECHAM-SALSA
2018-07-15	62.48557052203638	30.0	1.9951391	8.986858	12.1164465	ATTO	ECHAM-SALSA
2018-07-15	60.62039592682646	30.0	1.9951391	7.220206	16.169807	ATTO	ECHAM-SALSA
2018-07-17	60.62039592682646	22.5	0.936582825	13.774992	16.667233	ATTO	ECHAM-SALSA
2018-07-17	60.62039592682646	24.375	0.936582825	18.513744	11.776092	ATTO	ECHAM-SALSA
2018-07-17	60.62039592682646	26.25	0.936582825	40.578915	11.609895	ATTO	ECHAM-SALSA
2018-07-17	60.62039592682646	28.125	0.936582825	22.884907	10.255871	ATTO	ECHAM-SALSA
2018-07-17	60.62039592682646	30.0	0.936582825	18.436527	10.469627	ATTO	ECHAM-SALSA
2018-07-19	60.62039592682646	30.0	2.00973345	9.710795	7.2119994	ATTO	ECHAM-SALSA
2018-07-20	62.48557052203638	22.5	1.5912503	15.255572	10.4848995	ATTO	ECHAM-SALSA
2018-07-20	62.48557052203638	24.375	1.5912503	11.323697	10.273525	ATTO	ECHAM-SALSA
2018-07-20	62.48557052203638	26.25	1.5912503	16.621822	37.142403	ATTO	ECHAM-SALSA
2018-07-20	62.48557052203638	28.125	1.5912503	39.99053	7.957386	ATTO	ECHAM-SALSA
2018-07-20	60.62039592682646	24.375	1.5912503	15.762724	10.43042	ATTO	ECHAM-SALSA
2018-07-20	60.62039592682646	26.25	1.5912503	43.04427	11.189286	ATTO	ECHAM-SALSA
2018-07-21	64.35073040887204	22.5	0.47442819	8.084902	8.906875	ATTO	ECHAM-SALSA
2018-07-21	64.35073040887204	26.25	0.47442819	6.47581	12.278026	ATTO	ECHAM-SALSA
2018-07-21	64.35073040887204	30.0	0.47442819	11.502312	21.692421	ATTO	ECHAM-SALSA
2018-07-21	60.62039592682646	30.0	0.47442819	32.30702	10.446582	ATTO	ECHAM-SALSA
2018-07-22	64.35073040887204	22.5	1.76242535	8.150753	6.7962236	ATTO	ECHAM-SALSA
2018-07-22	64.35073040887204	28.125	1.76242535	20.749071	7.5701723	ATTO	ECHAM-SALSA
2018-07-22	64.35073040887204	30.0	1.76242535	45.459198	9.124727	ATTO	ECHAM-SALSA
2018-07-22	62.48557052203638	26.25	1.76242535	10.507305	17.671078	ATTO	ECHAM-SALSA
2018-07-22	62.48557052203638	28.125	1.76242535	21.725613	10.645626	ATTO	ECHAM-SALSA
2018-07-22	62.48557052203638	30.0	1.76242535	24.42259	6.474721	ATTO	ECHAM-SALSA
2018-07-22	60.62039592682646	26.25	1.76242535	5.5092907	4.403504	ATTO	ECHAM-SALSA
2018-07-22	60.62039592682646	28.125	1.76242535	12.921237	11.727743	ATTO	ECHAM-SALSA
2018-07-22	60.62039592682646	30.0	1.76242535	6.166561	8.042412	ATTO	ECHAM-SALSA
2018-07-23	64.35073040887204	24.375	0.73672643	20.919956	10.065556	ATTO	ECHAM-SALSA
2018-07-23	64.35073040887204	26.25	0.73672643	26.825941	10.136656	ATTO	ECHAM-SALSA
2018-07-24	64.35073040887204	24.375	0.715569495	9.422864	8.141542	ATTO	ECHAM-SALSA
2018-07-24	64.35073040887204	26.25	0.715569495	25.052015	8.205332	ATTO	ECHAM-SALSA
2018-07-24	62.48557052203638	24.375	0.715569495	11.947174	14.970917	ATTO	ECHAM-SALSA
2018-07-24	62.48557052203638	26.25	0.715569495	14.416786	12.411013	ATTO	ECHAM-SALSA
2018-07-24	62.48557052203638	28.125	0.715569495	12.926793	12.611502	ATTO	ECHAM-SALSA
2018-07-24	60.62039592682646	24.375	0.715569495	5.4742126	16.681862	ATTO	ECHAM-SALSA
2018-07-24	60.62039592682646	26.25	0.715569495	23.334635	9.919351	ATTO	ECHAM-SALSA
2018-07-25	64.35073040887204	28.125	0.73494607	14.344384	2.702952	ATTO	ECHAM-SALSA
2018-07-25	64.35073040887204	30.0	0.73494607	14.525755	8.0206375	ATTO	ECHAM-SALSA
2018-07-25	62.48557052203638	24.375	0.73494607	5.059173	15.869269	ATTO	ECHAM-SALSA
2018-07-25	62.48557052203638	26.25	0.73494607	28.993402	8.704038	ATTO	ECHAM-SALSA
2018-07-25	62.48557052203638	28.125	0.73494607	6.685085	10.537839	ATTO	ECHAM-SALSA
2018-07-26	64.35073040887204	28.125	3.33463735	13.782034	11.82772	ATTO	ECHAM-SALSA
2018-07-26	62.48557052203638	24.375	3.33463735	19.049479	8.331809	ATTO	ECHAM-SALSA
2018-07-26	62.48557052203638	26.25	3.33463735	22.037037	8.935707	ATTO	ECHAM-SALSA
2018-07-26	62.48557052203638	28.125	3.33463735	5.959127	17.529343	ATTO	ECHAM-SALSA
2018-07-27	60.62039592682646	24.375	1.75810495	6.2796307	13.49268	ATTO	ECHAM-SALSA
2018-07-27	60.62039592682646	26.25	1.75810495	6.5304384	17.88955	ATTO	ECHAM-SALSA
2018-07-27	60.62039592682646	28.125	1.75810495	9.2588625	13.796143	ATTO	ECHAM-SALSA
2018-07-27	60.62039592682646	30.0	1.75810495	6.8766065	14.121206	ATTO	ECHAM-SALSA
2018-07-28	60.62039592682646	28.125	1.7428825	7.2772417	14.102614	ATTO	ECHAM-SALSA
2018-07-28	60.62039592682646	30.0	1.7428825	20.336086	10.367601	ATTO	ECHAM-SALSA
2018-07-29	64.35073040887204	22.5	3.0632493	8.194014	12.607792	ATTO	ECHAM-SALSA
2018-07-29	62.48557052203638	24.375	3.0632493	7.379073	15.401196	ATTO	ECHAM-SALSA
2018-07-29	60.62039592682646	24.375	3.0632493	17.078508	5.7792325	ATTO	ECHAM-SALSA
2018-07-30	62.48557052203638	22.5	2.33326065	5.105965	12.839887	ATTO	ECHAM-SALSA
2018-07-30	60.62039592682646	22.5	2.33326065	9.670834	6.6349463	ATTO	ECHAM-SALSA
2018-07-30	60.62039592682646	26.25	2.33326065	10.84296	7.730256	ATTO	ECHAM-SALSA
2018-07-31	64.35073040887204	22.5	4.89762185	11.979647	10.236825	ATTO	ECHAM-SALSA
2018-07-31	60.62039592682646	22.5	4.89762185	21.034548	19.996489	ATTO	ECHAM-SALSA
2018-08-01	64.35073040887204	22.5	1.5342581000000002	13.301416	13.502423	ATTO	ECHAM-SALSA
2018-08-01	64.35073040887204	24.375	1.5342581000000002	5.384498	31.73093	ATTO	ECHAM-SALSA
2018-08-01	62.48557052203638	24.375	1.5342581000000002	22.252645	11.045854	ATTO	ECHAM-SALSA
2018-08-01	60.62039592682646	24.375	1.5342581000000002	37.588554	5.876172	ATTO	ECHAM-SALSA
2018-08-03	64.35073040887204	22.5	2.99090015	5.606532	15.6670265	ATTO	ECHAM-SALSA
2018-08-03	64.35073040887204	24.375	2.99090015	8.529173	17.750208	ATTO	ECHAM-SALSA
2018-08-03	64.35073040887204	30.0	2.99090015	10.286312	11.132507	ATTO	ECHAM-SALSA
2018-08-03	62.48557052203638	28.125	2.99090015	11.639369	16.085855	ATTO	ECHAM-SALSA
2018-08-04	64.35073040887204	26.25	1.49989325	7.289357	15.113529	ATTO	ECHAM-SALSA
2018-08-05	64.35073040887204	28.125	1.5185559999999998	12.381298	11.237684	ATTO	ECHAM-SALSA
2018-08-05	64.35073040887204	30.0	1.5185559999999998	14.406059	10.940404	ATTO	ECHAM-SALSA
2018-08-05	60.62039592682646	28.125	1.5185559999999998	11.7967825	5.852287	ATTO	ECHAM-SALSA
2018-08-06	62.48557052203638	22.5	0.23908148	11.819141	7.492073	ATTO	ECHAM-SALSA
2018-08-06	62.48557052203638	24.375	0.23908148	14.444484	8.527394	ATTO	ECHAM-SALSA
2018-08-06	62.48557052203638	26.25	0.23908148	47.129646	8.352647	ATTO	ECHAM-SALSA
2018-08-06	62.48557052203638	28.125	0.23908148	9.6129875	5.5604525	ATTO	ECHAM-SALSA
2018-08-06	60.62039592682646	24.375	0.23908148	9.291718	9.976752	ATTO	ECHAM-SALSA
2018-08-06	60.62039592682646	26.25	0.23908148	21.235903	8.787024	ATTO	ECHAM-SALSA
2018-08-06	60.62039592682646	28.125	0.23908148	29.397827	10.994104	ATTO	ECHAM-SALSA
2018-08-06	60.62039592682646	30.0	0.23908148	29.501259	5.165408	ATTO	ECHAM-SALSA
2018-08-07	64.35073040887204	22.5	0.452907715	26.477125	7.666808	ATTO	ECHAM-SALSA
2018-08-07	64.35073040887204	24.375	0.452907715	26.967266	9.24621	ATTO	ECHAM-SALSA
2018-08-07	64.35073040887204	26.25	0.452907715	33.50421	10.610031	ATTO	ECHAM-SALSA
2018-08-07	64.35073040887204	28.125	0.452907715	49.20767	11.889016	ATTO	ECHAM-SALSA
2018-08-07	64.35073040887204	30.0	0.452907715	45.530354	12.651552	ATTO	ECHAM-SALSA
2018-08-07	62.48557052203638	26.25	0.452907715	17.837067	10.642826	ATTO	ECHAM-SALSA
2018-08-07	62.48557052203638	28.125	0.452907715	17.75474	13.970889	ATTO	ECHAM-SALSA
2018-08-07	62.48557052203638	30.0	0.452907715	12.656884	5.050829	ATTO	ECHAM-SALSA
2018-08-08	64.35073040887204	22.5	0.62552328	12.550258	7.8564243	ATTO	ECHAM-SALSA
2018-08-08	64.35073040887204	24.375	0.62552328	7.606832	5.025835	ATTO	ECHAM-SALSA
2018-08-08	64.35073040887204	26.25	0.62552328	10.423837	10.504384	ATTO	ECHAM-SALSA
2018-08-08	64.35073040887204	28.125	0.62552328	11.422881	8.06576	ATTO	ECHAM-SALSA
2018-08-08	64.35073040887204	30.0	0.62552328	19.53979	12.861702	ATTO	ECHAM-SALSA
2018-08-08	62.48557052203638	22.5	0.62552328	14.890218	10.963827	ATTO	ECHAM-SALSA
2018-08-08	62.48557052203638	24.375	0.62552328	16.56373	4.731046	ATTO	ECHAM-SALSA
2018-08-08	60.62039592682646	22.5	0.62552328	20.28235	11.454723	ATTO	ECHAM-SALSA
2018-08-08	60.62039592682646	24.375	0.62552328	7.449437	16.069239	ATTO	ECHAM-SALSA
2018-08-09	64.35073040887204	22.5	2.8384504	21.798603	22.187428	ATTO	ECHAM-SALSA
2018-08-09	64.35073040887204	24.375	2.8384504	6.7915998	15.15476	ATTO	ECHAM-SALSA
2018-08-09	64.35073040887204	26.25	2.8384504	6.6795692	11.800599	ATTO	ECHAM-SALSA
2018-08-09	64.35073040887204	28.125	2.8384504	10.690186	7.490518	ATTO	ECHAM-SALSA
2018-08-09	64.35073040887204	30.0	2.8384504	12.309367	2.9568799	ATTO	ECHAM-SALSA
2018-08-10	64.35073040887204	22.5	4.2959893000000005	27.55991	12.918873	ATTO	ECHAM-SALSA
2018-08-10	64.35073040887204	24.375	4.2959893000000005	38.445282	6.1375484	ATTO	ECHAM-SALSA
2018-08-10	64.35073040887204	26.25	4.2959893000000005	39.19199	5.7021403	ATTO	ECHAM-SALSA
2018-08-10	64.35073040887204	28.125	4.2959893000000005	32.02509	3.8625293	ATTO	ECHAM-SALSA
2018-08-10	64.35073040887204	30.0	4.2959893000000005	12.109336	8.891587	ATTO	ECHAM-SALSA
2018-08-11	64.35073040887204	22.5	0.58163192	13.051492	10.155731	ATTO	ECHAM-SALSA
2018-08-11	64.35073040887204	24.375	0.58163192	22.974844	8.138261	ATTO	ECHAM-SALSA
2018-08-11	64.35073040887204	26.25	0.58163192	18.95754	6.3007255	ATTO	ECHAM-SALSA
2018-08-11	64.35073040887204	28.125	0.58163192	13.406468	7.9723177	ATTO	ECHAM-SALSA
2018-08-11	60.62039592682646	28.125	0.58163192	21.430176	6.7952075	ATTO	ECHAM-SALSA
2018-08-11	60.62039592682646	30.0	0.58163192	14.36413	9.002692	ATTO	ECHAM-SALSA
2018-08-13	64.35073040887204	28.125	0.115903688	7.586571	8.417638	ATTO	ECHAM-SALSA
2018-08-13	62.48557052203638	22.5	0.115903688	10.598781	9.011633	ATTO	ECHAM-SALSA
2018-08-13	62.48557052203638	24.375	0.115903688	5.181475	8.0956545	ATTO	ECHAM-SALSA
2018-08-13	62.48557052203638	28.125	0.115903688	5.32096	1.2871444	ATTO	ECHAM-SALSA
2018-08-13	60.62039592682646	22.5	0.115903688	6.7267256	9.2803755	ATTO	ECHAM-SALSA
2018-08-13	60.62039592682646	30.0	0.115903688	26.795181	7.4744625	ATTO	ECHAM-SALSA
2018-08-14	64.35073040887204	22.5	0.453041955	39.536156	12.423726	ATTO	ECHAM-SALSA
2018-08-14	62.48557052203638	26.25	0.453041955	15.45993	6.7611885	ATTO	ECHAM-SALSA
2018-08-14	60.62039592682646	24.375	0.453041955	5.8750715	9.26078	ATTO	ECHAM-SALSA
2018-08-14	60.62039592682646	26.25	0.453041955	15.495867	7.289692	ATTO	ECHAM-SALSA
2018-08-14	60.62039592682646	28.125	0.453041955	35.596546	8.794481	ATTO	ECHAM-SALSA
2018-08-14	60.62039592682646	30.0	0.453041955	15.421913	8.3071575	ATTO	ECHAM-SALSA
2018-08-15	64.35073040887204	30.0	0.817292245	20.011932	9.307941	ATTO	ECHAM-SALSA
2018-08-15	60.62039592682646	22.5	0.817292245	7.368074	1.6388222	ATTO	ECHAM-SALSA
2018-08-16	64.35073040887204	22.5	0.5145609200000001	13.455359	3.6716242	ATTO	ECHAM-SALSA
2018-08-16	62.48557052203638	22.5	0.5145609200000001	7.0247135	11.549302	ATTO	ECHAM-SALSA
2018-08-16	62.48557052203638	24.375	0.5145609200000001	18.42772	6.5830026	ATTO	ECHAM-SALSA
2018-08-16	62.48557052203638	26.25	0.5145609200000001	6.5142894	14.482846	ATTO	ECHAM-SALSA
2018-08-16	60.62039592682646	22.5	0.5145609200000001	17.36068	12.356743	ATTO	ECHAM-SALSA
2018-08-16	60.62039592682646	26.25	0.5145609200000001	21.827782	12.316146	ATTO	ECHAM-SALSA
2018-08-17	64.35073040887204	24.375	0.90203828	16.307392	15.016039	ATTO	ECHAM-SALSA
2018-08-17	64.35073040887204	26.25	0.90203828	21.88918	12.17807	ATTO	ECHAM-SALSA
2018-08-17	64.35073040887204	28.125	0.90203828	14.624037	8.789908	ATTO	ECHAM-SALSA
2018-08-17	64.35073040887204	30.0	0.90203828	11.5860195	9.521978	ATTO	ECHAM-SALSA
2018-08-17	62.48557052203638	22.5	0.90203828	15.227893	10.92372	ATTO	ECHAM-SALSA
2018-08-17	62.48557052203638	24.375	0.90203828	23.200287	8.718122	ATTO	ECHAM-SALSA
2018-08-17	62.48557052203638	26.25	0.90203828	31.104673	10.098703	ATTO	ECHAM-SALSA
2018-08-17	60.62039592682646	22.5	0.90203828	25.988953	9.331747	ATTO	ECHAM-SALSA
2018-08-17	60.62039592682646	24.375	0.90203828	10.001699	9.755087	ATTO	ECHAM-SALSA
2018-08-17	60.62039592682646	26.25	0.90203828	12.260735	8.004589	ATTO	ECHAM-SALSA
2018-08-17	60.62039592682646	28.125	0.90203828	13.397203	6.6887712	ATTO	ECHAM-SALSA
2018-08-18	64.35073040887204	24.375	0.95591593	21.715979	9.8656	ATTO	ECHAM-SALSA
2018-08-18	64.35073040887204	26.25	0.95591593	33.654232	8.916079	ATTO	ECHAM-SALSA
2018-08-18	62.48557052203638	24.375	0.95591593	30.033264	8.948963	ATTO	ECHAM-SALSA
2018-08-18	62.48557052203638	26.25	0.95591593	19.292765	10.325625	ATTO	ECHAM-SALSA
2018-08-18	62.48557052203638	28.125	0.95591593	35.534897	11.434154	ATTO	ECHAM-SALSA
2018-08-18	62.48557052203638	30.0	0.95591593	35.649254	11.356409	ATTO	ECHAM-SALSA
2018-08-18	60.62039592682646	22.5	0.95591593	14.128568	7.415052	ATTO	ECHAM-SALSA
2018-08-18	60.62039592682646	24.375	0.95591593	14.235907	11.753707	ATTO	ECHAM-SALSA
2018-08-18	60.62039592682646	26.25	0.95591593	17.082685	9.201482	ATTO	ECHAM-SALSA
2018-08-18	60.62039592682646	28.125	0.95591593	19.04486	10.347247	ATTO	ECHAM-SALSA
2018-08-18	60.62039592682646	30.0	0.95591593	8.930427	8.805446	ATTO	ECHAM-SALSA
2018-08-19	64.35073040887204	22.5	0.45288387	10.586826	4.835318	ATTO	ECHAM-SALSA
2018-08-19	64.35073040887204	24.375	0.45288387	8.324309	7.6589327	ATTO	ECHAM-SALSA
2018-08-19	64.35073040887204	26.25	0.45288387	5.0825505	6.037972	ATTO	ECHAM-SALSA
2018-08-19	64.35073040887204	28.125	0.45288387	28.800436	7.0522	ATTO	ECHAM-SALSA
2018-08-19	62.48557052203638	26.25	0.45288387	12.41575	11.611466	ATTO	ECHAM-SALSA
2018-08-19	60.62039592682646	22.5	0.45288387	36.58575	10.664549	ATTO	ECHAM-SALSA
2018-08-19	60.62039592682646	24.375	0.45288387	29.679955	13.051652	ATTO	ECHAM-SALSA
2018-08-19	60.62039592682646	26.25	0.45288387	30.092667	10.429771	ATTO	ECHAM-SALSA
2018-08-23	64.35073040887204	24.375	1.0407816	26.530197	7.3551536	ATTO	ECHAM-SALSA
2018-08-23	64.35073040887204	26.25	1.0407816	22.89203	5.7648168	ATTO	ECHAM-SALSA
2018-08-23	60.62039592682646	22.5	1.0407816	36.704998	14.260483	ATTO	ECHAM-SALSA
2018-08-24	60.62039592682646	22.5	2.6774526	16.474537	16.102598	ATTO	ECHAM-SALSA
2018-08-24	60.62039592682646	24.375	2.6774526	9.137781	17.077988	ATTO	ECHAM-SALSA
2018-08-24	60.62039592682646	30.0	2.6774526	18.603321	8.947429	ATTO	ECHAM-SALSA
2018-08-25	64.35073040887204	22.5	0.972606835	19.189474	21.519451	ATTO	ECHAM-SALSA
2018-08-25	64.35073040887204	24.375	0.972606835	24.984856	17.621698	ATTO	ECHAM-SALSA
2018-08-25	64.35073040887204	26.25	0.972606835	39.64975	15.0282345	ATTO	ECHAM-SALSA
2018-08-25	64.35073040887204	28.125	0.972606835	46.44093	13.340568	ATTO	ECHAM-SALSA
2018-08-25	62.48557052203638	22.5	0.972606835	10.138503	10.286327	ATTO	ECHAM-SALSA
2018-08-25	62.48557052203638	24.375	0.972606835	28.58065	15.938339	ATTO	ECHAM-SALSA
2018-08-25	62.48557052203638	26.25	0.972606835	15.060392	11.751115	ATTO	ECHAM-SALSA
2018-08-25	60.62039592682646	24.375	0.972606835	24.569864	12.157985	ATTO	ECHAM-SALSA
2018-08-25	60.62039592682646	30.0	0.972606835	15.791541	5.418031	ATTO	ECHAM-SALSA
2018-08-26	64.35073040887204	24.375	0.379402535	11.056927	1.3865004	ATTO	ECHAM-SALSA
2018-08-26	64.35073040887204	26.25	0.379402535	7.6922894	28.45908	ATTO	ECHAM-SALSA
2018-08-26	62.48557052203638	24.375	0.379402535	6.2238655	4.5658917	ATTO	ECHAM-SALSA
2018-08-26	62.48557052203638	28.125	0.379402535	9.667515	7.16857	ATTO	ECHAM-SALSA
[truncated: 77,686 more rows]
