# Supplementary material for: Process-evaluation of forest aerosol-cloud-climate feedback shows clear evidence from observations and large uncertainty in models
Source: Nat Commun. 2024 Feb 7;15:969. doi: 10.1038/s41467-024-45001-y (PMC10850362; doi:10.1038/s41467-024-45001-y)
Supplement: Supplementary file 3 — Source Data [file 41467_2024_45001_MOESM3_ESM.zip › SourceData/Fig2Fig3.csv]

time	station	data_source	T [deg C]	Organic aerosol mass [ugm-3]	N50 [#cm-3]	N100 [#cm-3]	N200 [#cm-3]
2012-07-01	SMR	ECHAM-SALSA	18.58226	1.6060021	1149.4046	217.438075	63.948521
2012-07-02	SMR	ECHAM-SALSA	17.134735499999998	1.22259745	764.2646	223.391205	47.5634025
2012-07-03	SMR	ECHAM-SALSA	18.1988835	0.67193125	426.72479	189.80811	8.783231
2012-07-04	SMR	ECHAM-SALSA	17.0324095	0.873672695	696.11532	215.64797	10.4543365
2012-07-05	SMR	ECHAM-SALSA	21.368225	1.1508095	528.5775	284.3986	15.425049
2012-07-06	SMR	ECHAM-SALSA	22.126923	2.4431834	615.22723	360.35684	126.252235
2012-07-07	SMR	ECHAM-SALSA	23.6204525	2.5079435	844.688165	468.426085	50.980205
2012-07-08	SMR	ECHAM-SALSA	21.998505	1.2090819	346.5562	167.04747	54.422714
2012-07-09	SMR	ECHAM-SALSA	17.400208	0.7684185	448.60297	129.31192	34.806637
2012-07-10	SMR	ECHAM-SALSA	16.396332	1.0437701	777.7858	268.0422	41.08567
2012-07-11	SMR	ECHAM-SALSA	15.744202	0.8849497	624.6315	215.714235	41.3594495
2012-07-12	SMR	ECHAM-SALSA	17.424957	1.0871907	803.8652	265.83826	45.683025
2012-07-13	SMR	ECHAM-SALSA	15.72216775	0.41071375	316.927275	99.217365	8.983052
2012-07-14	SMR	ECHAM-SALSA	15.072632	0.50330148	634.052715	107.05118	19.111682
2012-07-15	SMR	ECHAM-SALSA	16.875671	0.7885973	294.74817	108.47938	22.506296
2012-07-16	SMR	ECHAM-SALSA	16.5993195	1.100604	328.093995	149.315545	31.512388
2012-07-17	SMR	ECHAM-SALSA	16.4683225	0.93225455	473.701245	207.974825	18.724612
2012-07-18	SMR	ECHAM-SALSA	16.1578215	0.99567035	632.880375	235.785525	17.2102035
2012-07-19	SMR	ECHAM-SALSA	16.8185425	0.759742565	511.90822	140.13931000000002	13.167257
2012-07-20	SMR	ECHAM-SALSA	16.970947000000002	0.6624477200000001	481.61619	120.6856775	14.10063
2012-07-21	SMR	ECHAM-SALSA	15.560074	0.5802703	678.40395	85.007225	21.007175
2012-07-22	SMR	ECHAM-SALSA	14.6902925	0.372327485	418.69652	63.674875	18.7895705
2012-07-23	SMR	ECHAM-SALSA	14.8768155	0.79887475	672.590925	161.82278	44.920730000000006
2012-07-24	SMR	ECHAM-SALSA	18.6423495	1.00976115	873.4930999999999	162.878035	46.211445
2012-07-25	SMR	ECHAM-SALSA	16.0468905	1.04445805	981.5857	197.599455	51.6917765
2012-07-26	SMR	ECHAM-SALSA
2012-07-27	SMR	ECHAM-SALSA
2012-07-28	SMR	ECHAM-SALSA
2012-07-29	SMR	ECHAM-SALSA
2012-07-30	SMR	ECHAM-SALSA
2012-07-31	SMR	ECHAM-SALSA
2012-08-01	SMR	ECHAM-SALSA
2012-08-02	SMR	ECHAM-SALSA
2012-08-03	SMR	ECHAM-SALSA
2012-08-04	SMR	ECHAM-SALSA
2012-08-05	SMR	ECHAM-SALSA
2012-08-06	SMR	ECHAM-SALSA
2012-08-07	SMR	ECHAM-SALSA
2012-08-08	SMR	ECHAM-SALSA
2012-08-09	SMR	ECHAM-SALSA
2012-08-10	SMR	ECHAM-SALSA
2012-08-11	SMR	ECHAM-SALSA
2012-08-12	SMR	ECHAM-SALSA
2012-08-13	SMR	ECHAM-SALSA
2012-08-14	SMR	ECHAM-SALSA
2012-08-15	SMR	ECHAM-SALSA
2012-08-16	SMR	ECHAM-SALSA
2012-08-17	SMR	ECHAM-SALSA
2012-08-18	SMR	ECHAM-SALSA
2012-08-19	SMR	ECHAM-SALSA
2012-08-20	SMR	ECHAM-SALSA
2012-08-21	SMR	ECHAM-SALSA
2012-08-22	SMR	ECHAM-SALSA
2012-08-23	SMR	ECHAM-SALSA	13.299896	0.653220885	403.51405	131.66044499999998	16.4278375
2012-08-24	SMR	ECHAM-SALSA	13.8957365	0.69426872	385.971165	129.78451	14.66515475
2012-08-25	SMR	ECHAM-SALSA	13.8122715	0.74973745	446.20198	146.283355	15.979996
2012-08-26	SMR	ECHAM-SALSA	15.208664	0.6729452499999999	549.224975	177.57799	16.5389425
2012-08-27	SMR	ECHAM-SALSA	14.798706	0.45510676	284.32849	90.207535	12.347829
2012-08-28	SMR	ECHAM-SALSA	14.86595175	0.57099862	314.953	97.371835	18.638735
2012-08-29	SMR	ECHAM-SALSA	15.363724	0.925245935	435.333715	174.13824499999998	24.7517205
2012-08-30	SMR	ECHAM-SALSA	16.830826000000002	1.5677878	1137.9108	312.03603	50.773428
2012-08-31	SMR	ECHAM-SALSA	16.4288485	1.6859836499999998	1395.29535	428.207785	64.51546
2013-07-01	SMR	ECHAM-SALSA	16.9837955	0.48063865	271.45955000000004	103.677605	19.3266315
2013-07-02	SMR	ECHAM-SALSA	15.0494995	0.8669949	656.9018	171.73155	37.476173
2013-07-03	SMR	ECHAM-SALSA	15.5327605	1.0649540000000002	637.27237	199.604865	55.471764
2013-07-04	SMR	ECHAM-SALSA	16.9348295	1.07173255	666.562325	237.68564	56.422805
2013-07-05	SMR	ECHAM-SALSA	20.25412	1.7972374	1009.8613	379.17404	71.966835
2013-07-06	SMR	ECHAM-SALSA	17.7490995	1.1896866	977.208	267.34201	36.325255
2013-07-07	SMR	ECHAM-SALSA	18.712006	1.1069601	1294.8539999999998	109.366795	39.3370075
2013-07-08	SMR	ECHAM-SALSA	16.5225675	0.62858445	775.53568	213.70432	55.51433
2013-07-09	SMR	ECHAM-SALSA	17.767028500000002	0.951944425	786.362135	198.89921	68.94936
2013-07-10	SMR	ECHAM-SALSA	17.258957000000002	1.6652508	981.22817	258.32289	78.29078
2013-07-11	SMR	ECHAM-SALSA	16.765456999999998	1.15192565	1122.90665	119.3935375	46.462414
2013-07-12	SMR	ECHAM-SALSA	16.930008	1.5084963500000002	554.63685	286.80065	46.620451
2013-07-13	SMR	ECHAM-SALSA	19.48883	2.767565	653.8349	381.84982	95.71128
2013-07-14	SMR	ECHAM-SALSA	18.6095275	2.182921	677.23735	383.29006	72.533867
2013-07-15	SMR	ECHAM-SALSA	16.851029	1.00047012	395.32571	159.26065	32.4025745
2013-07-16	SMR	ECHAM-SALSA	12.8863675	0.1382091349999999	260.31659	54.281141000000005	7.77782265
2013-07-17	SMR	ECHAM-SALSA	13.798798	0.28398752	436.3142	63.888046	20.754425
2013-07-18	SMR	ECHAM-SALSA	14.6353605	0.72392618	618.9653000000001	106.0720675	41.723011
2013-07-19	SMR	ECHAM-SALSA	13.007202	0.3419604499999999	247.81262	80.553875	14.56062
2013-07-20	SMR	ECHAM-SALSA	13.7265625	0.345288145	368.253615	92.18854	22.947775
2013-07-21	SMR	ECHAM-SALSA	14.5803985	0.39462541	358.24678	141.23574000000002	27.0700075
2013-07-22	SMR	ECHAM-SALSA	16.336028499999998	0.37336877	252.14105	75.988997	17.831605
2013-07-23	SMR	ECHAM-SALSA	20.563797	2.38087	547.0723	350.458015	87.1211375
2013-07-24	SMR	ECHAM-SALSA	20.428314	3.8207205	846.247875	501.15646	169.63146999999998
2013-07-25	SMR	ECHAM-SALSA	21.001587	4.1667035	642.36445	461.73548	161.65680500000002
2013-07-26	SMR	ECHAM-SALSA	20.9794615	4.4450078	585.74425	404.1623	185.07894
2013-07-27	SMR	ECHAM-SALSA	20.535004	3.86652	478.85004	317.74902	144.6648
2013-07-28	SMR	ECHAM-SALSA	20.2585905	2.0112008	351.747955	189.021675	72.169029
2013-07-29	SMR	ECHAM-SALSA	21.7365875	1.5182686	576.5887	219.627615	62.539711
2013-07-30	SMR	ECHAM-SALSA	21.731964	2.215884	1146.7361	284.81494	76.42312
2013-07-31	SMR	ECHAM-SALSA	18.998779	2.06986085	978.8815	277.1213	97.19868
2013-08-01	SMR	ECHAM-SALSA	17.109924499999998	1.6095364	765.4216	293.49261	56.289878
2013-08-02	SMR	ECHAM-SALSA	18.030609	1.30002635	350.96358999999995	202.250445	38.9227535
2013-08-03	SMR	ECHAM-SALSA	20.454224	1.4726257	269.00946	158.11523	41.99046
2013-08-04	SMR	ECHAM-SALSA	21.15773	2.2788356	946.953155	316.682705	82.8555675
2013-08-05	SMR	ECHAM-SALSA	19.90738	3.0664117	1519.576	625.0936	71.45334
2013-08-06	SMR	ECHAM-SALSA
2013-08-07	SMR	ECHAM-SALSA
2013-08-08	SMR	ECHAM-SALSA
2013-08-09	SMR	ECHAM-SALSA
2013-08-10	SMR	ECHAM-SALSA
2013-08-11	SMR	ECHAM-SALSA
2013-08-12	SMR	ECHAM-SALSA
2013-08-13	SMR	ECHAM-SALSA
2013-08-14	SMR	ECHAM-SALSA
2013-08-15	SMR	ECHAM-SALSA
2013-08-16	SMR	ECHAM-SALSA
2013-08-17	SMR	ECHAM-SALSA
2013-08-18	SMR	ECHAM-SALSA
2013-08-19	SMR	ECHAM-SALSA
2013-08-20	SMR	ECHAM-SALSA
2013-08-21	SMR	ECHAM-SALSA
2013-08-22	SMR	ECHAM-SALSA
2013-08-23	SMR	ECHAM-SALSA
2013-08-24	SMR	ECHAM-SALSA
2013-08-25	SMR	ECHAM-SALSA
2013-08-26	SMR	ECHAM-SALSA
2013-08-27	SMR	ECHAM-SALSA
2013-08-28	SMR	ECHAM-SALSA
2013-08-29	SMR	ECHAM-SALSA
2013-08-30	SMR	ECHAM-SALSA
2013-08-31	SMR	ECHAM-SALSA
2014-07-01	SMR	ECHAM-SALSA	12.404495	0.5706081000000001	447.940015	159.7832	20.2244285
2014-07-02	SMR	ECHAM-SALSA	12.403259	0.76742804	556.0098	266.31384	23.661068
2014-07-03	SMR	ECHAM-SALSA	15.2907255	0.7020483	352.217965	139.41894	17.8555565
2014-07-04	SMR	ECHAM-SALSA	15.517578	0.4161316499999999	399.496005	46.2190575	14.4094695
2014-07-05	SMR	ECHAM-SALSA	16.687927	0.78328085	853.4647	109.74677	24.787245
2014-07-06	SMR	ECHAM-SALSA	19.130234	1.1644357	554.21538	314.163055	26.6821585
2014-07-07	SMR	ECHAM-SALSA	22.197144	1.0418241	904.9591	337.5635	17.586777
2014-07-08	SMR	ECHAM-SALSA	21.32663	2.0677695	1244.1316	573.0133	27.126694
2014-07-09	SMR	ECHAM-SALSA	22.192047	2.09442175	588.0460499999999	350.05153	68.170233
2014-07-10	SMR	ECHAM-SALSA	20.839874	1.2797163	497.1254	293.29868	26.538961
2014-07-11	SMR	ECHAM-SALSA	17.66922	1.566914	786.2447	394.98392	35.749783
2014-07-12	SMR	ECHAM-SALSA	20.423523	1.3651397	874.4718	331.67407	33.483498
2014-07-13	SMR	ECHAM-SALSA	20.868881	1.9413614	981.5242	428.20105	56.4164105
2014-07-14	SMR	ECHAM-SALSA	21.921814	1.9585013	795.0166	323.54266	50.17689
2014-07-15	SMR	ECHAM-SALSA	20.023331	2.65653415	1007.53695	357.61657	100.1770475
2014-07-16	SMR	ECHAM-SALSA	18.2605895	0.89013305	445.32637	162.46531	39.770529
2014-07-17	SMR	ECHAM-SALSA	21.103348	1.04337605	514.1709	193.939125	24.969434
2014-07-18	SMR	ECHAM-SALSA	22.473602	1.6522905	735.6635	473.05853	36.228508
2014-07-19	SMR	ECHAM-SALSA	21.8749695	1.46902395	429.356325	233.80229	67.198058
2014-07-20	SMR	ECHAM-SALSA	21.314621	0.7809424	327.10306	155.900475	13.155451
2014-07-21	SMR	ECHAM-SALSA	22.274612	1.60058215	340.211595	223.998735	92.747475
2014-07-22	SMR	ECHAM-SALSA	23.223083	1.6247561	249.15256	151.78564	84.24739
2014-07-23	SMR	ECHAM-SALSA	24.039612	3.20470565	388.297115	214.84588	116.633
2014-07-24	SMR	ECHAM-SALSA
2014-07-25	SMR	ECHAM-SALSA	26.12265	2.312585	267.86053	171.928	82.514534
2014-07-26	SMR	ECHAM-SALSA	25.5417935	3.47438495	580.9874	353.61871	127.00652
2014-07-27	SMR	ECHAM-SALSA	24.652908	3.4705657	1043.48455	583.6433	119.870085
2014-07-28	SMR	ECHAM-SALSA	21.688553	2.07344245	909.00732	367.08902	83.3254
2014-07-29	SMR	ECHAM-SALSA	19.3608095	2.24830445	1301.11065	515.29728	96.7828445
2014-07-30	SMR	ECHAM-SALSA
2014-07-31	SMR	ECHAM-SALSA
2014-08-01	SMR	ECHAM-SALSA
2014-08-02	SMR	ECHAM-SALSA
2014-08-03	SMR	ECHAM-SALSA
2014-08-04	SMR	ECHAM-SALSA
2014-08-05	SMR	ECHAM-SALSA
2014-08-06	SMR	ECHAM-SALSA	26.1648105	2.86797965	1349.2159	501.34186	93.6568145
2014-08-07	SMR	ECHAM-SALSA	23.503937	1.44354795	983.9717	279.006655	48.396366
2014-08-08	SMR	ECHAM-SALSA	20.419708	2.2770008	842.22685	436.13552	64.897488
2014-08-09	SMR	ECHAM-SALSA	20.493988	2.3154845	724.05178	362.87391	68.9967525
2014-08-10	SMR	ECHAM-SALSA	22.1865235	1.7909257	903.583575	372.67249	47.719118
2014-08-11	SMR	ECHAM-SALSA	22.3791505	1.4425826000000002	933.54025	312.80104	36.7775405
2014-08-12	SMR	ECHAM-SALSA	18.003723	0.8337682	565.928315	134.114035	31.156399
2014-08-13	SMR	ECHAM-SALSA	16.747314	0.5103270799999999	571.476775	74.917975	15.720807
2014-08-14	SMR	ECHAM-SALSA	16.682373	0.5270916	551.8508	95.47921	17.500692
2014-08-15	SMR	ECHAM-SALSA	17.383484	0.7604625	649.5276	104.31704	19.529797
2014-08-16	SMR	ECHAM-SALSA	16.846924	0.48184118	513.49677	63.214794	16.898466
2014-08-17	SMR	ECHAM-SALSA
2014-08-18	SMR	ECHAM-SALSA
2014-08-19	SMR	ECHAM-SALSA
2014-08-20	SMR	ECHAM-SALSA
2014-08-21	SMR	ECHAM-SALSA
2014-08-22	SMR	ECHAM-SALSA
2014-08-23	SMR	ECHAM-SALSA
2014-08-24	SMR	ECHAM-SALSA
2014-08-25	SMR	ECHAM-SALSA
2014-08-26	SMR	ECHAM-SALSA
2014-08-27	SMR	ECHAM-SALSA
2014-08-28	SMR	ECHAM-SALSA
2014-08-29	SMR	ECHAM-SALSA
2014-08-30	SMR	ECHAM-SALSA
2014-08-31	SMR	ECHAM-SALSA
2015-07-01	SMR	ECHAM-SALSA	17.2967375	0.8445557349999999	381.15994	162.43331	17.5695865
2015-07-02	SMR	ECHAM-SALSA	21.83786	1.99304745	807.3820000000001	382.68203	71.528615
2015-07-03	SMR	ECHAM-SALSA	23.8614805	4.00195005	887.3019300000001	520.8123499999999	96.28091
2015-07-04	SMR	ECHAM-SALSA	21.2772065	1.47936745	819.29327	433.39636	80.623302
2015-07-05	SMR	ECHAM-SALSA	15.1490325	0.84634388	633.46113	287.477925	41.0392455
2015-07-06	SMR	ECHAM-SALSA	15.927429	0.9558242	538.109825	231.12298	43.84944
2015-07-07	SMR	ECHAM-SALSA	13.822693	1.1223578	623.96234	256.07388	55.774887
2015-07-08	SMR	ECHAM-SALSA	15.152649	0.8165509150000001	502.638565	163.749675	27.108976
2015-07-09	SMR	ECHAM-SALSA	13.65817275	0.4543414249999999	400.016175	138.35338000000002	22.284908
2015-07-10	SMR	ECHAM-SALSA	14.291809	0.5032495	335.13385	101.56899	21.374516
2015-07-11	SMR	ECHAM-SALSA	14.937744	0.79100278	431.149665	167.34179	23.176262
2015-07-12	SMR	ECHAM-SALSA	12.3764195	0.78655902	520.9849849999999	137.16783500000005	63.3925235
2015-07-13	SMR	ECHAM-SALSA	13.022461	1.0650517	457.8859	147.36157	44.171093
2015-07-14	SMR	ECHAM-SALSA	14.525848	0.8402333550000001	411.15065	103.3177	35.474535
2015-07-15	SMR	ECHAM-SALSA	16.523438	0.55574715	143.72836	80.23885	21.219446
2015-07-16	SMR	ECHAM-SALSA	14.7946475	0.407989025	155.40529	72.38074499999999	18.5111115
2015-07-17	SMR	ECHAM-SALSA	14.402893	0.3165588	208.641915	57.268866	6.93383715
2015-07-18	SMR	ECHAM-SALSA	16.445815500000002	0.6246068	467.324125	106.69022	14.3428645
2015-07-19	SMR	ECHAM-SALSA	15.9763945	0.70472589	765.65077	78.73030700000001	33.8820105
2015-07-20	SMR	ECHAM-SALSA	16.367218	0.6645941	650.21037	110.807103	18.2690185
2015-07-21	SMR	ECHAM-SALSA	15.593124499999998	0.521718525	580.432005	91.7813	22.1514175
2015-07-22	SMR	ECHAM-SALSA	15.192657	0.5704089	215.7589	100.39892	18.296406
2015-07-23	SMR	ECHAM-SALSA	14.91790775	0.515276835	301.22714	98.252047	13.492569499999998
2015-07-24	SMR	ECHAM-SALSA	15.107422	0.2905269	205.06844	58.41574	5.707987
2015-07-25	SMR	ECHAM-SALSA	16.972565	0.37414097	439.3205400000001	71.112695	13.324425000000002
2015-07-26	SMR	ECHAM-SALSA	15.0464785	1.1815879	742.61255	272.83705	39.849096
2015-07-27	SMR	ECHAM-SALSA	14.5280155	0.48533753	498.918475	148.00796000000005	21.109811
2015-07-28	SMR	ECHAM-SALSA	14.770081	1.1658547	867.2849	385.75537	40.150608
2015-07-29	SMR	ECHAM-SALSA	14.697388	1.263409	517.8357	263.98935	50.870754
2015-07-30	SMR	ECHAM-SALSA	14.693909	0.7690618499999999	458.68355	176.73707000000002	33.757675
2015-07-31	SMR	ECHAM-SALSA	15.589752	0.62303144	445.37085	114.63798	24.06553
2015-08-01	SMR	ECHAM-SALSA	13.644638	0.3832187099999999	492.731125	96.5584175	16.079107999999998
2015-08-02	SMR	ECHAM-SALSA	14.950653	0.2959661999999999	268.68203500000004	58.5360775	14.543859
2015-08-03	SMR	ECHAM-SALSA	16.7310335	0.36081496	345.54831	50.400940000000006	8.7960825
2015-08-04	SMR	ECHAM-SALSA	18.5954585	0.431172265	623.0204249999999	71.852285	13.4386795
2015-08-05	SMR	ECHAM-SALSA	20.939758	1.4508221	1277.6278	355.73508	25.375296
2015-08-06	SMR	ECHAM-SALSA	22.294464	2.1456165	838.09705	411.6998	51.661453
2015-08-07	SMR	ECHAM-SALSA	20.727814	1.5025914	664.31595	259.54499	44.58437
2015-08-08	SMR	ECHAM-SALSA	20.630951	1.67378825	1011.76865	345.810275	53.21177
2015-08-09	SMR	ECHAM-SALSA	17.970443500000002	1.12705815	607.94747	226.48181	33.049085500000004
2015-08-10	SMR	ECHAM-SALSA	20.1927945	1.4017583500000002	557.27117	271.575345	31.383776
2015-08-11	SMR	ECHAM-SALSA	21.6168215	2.2792888	1099.44435	435.65297	74.501665
2015-08-12	SMR	ECHAM-SALSA	20.4922025	1.4625627	648.76752	300.66417	42.0562975
2015-08-13	SMR	ECHAM-SALSA	15.305954	0.361261415	346.72822499999995	130.32115	23.617196
2015-08-14	SMR	ECHAM-SALSA	16.62555	0.38553938	598.6174	51.334812	15.260862
2015-08-15	SMR	ECHAM-SALSA	15.5735775	0.5426837499999999	440.14671	110.20493	28.058576
2015-08-16	SMR	ECHAM-SALSA	15.912567	0.874623275	373.63844	124.217255	47.7269825
2015-08-17	SMR	ECHAM-SALSA	17.6143035	1.9709006	508.72975	225.74948	51.2793135
2015-08-18	SMR	ECHAM-SALSA	19.715912000000003	3.9426419	707.993745	382.185135	106.370485
2015-08-19	SMR	ECHAM-SALSA	21.83664	5.6118258	1550.9125	781.61023	128.337607
2015-08-20	SMR	ECHAM-SALSA	20.0835115	4.2288488	1940.339	841.6056699999999	85.311752
2015-08-21	SMR	ECHAM-SALSA	20.6473845	3.67629865	1644.8674	871.64483	71.4701775
2015-08-22	SMR	ECHAM-SALSA	23.128677	5.1046042	1525.3316	943.815	154.45424000000003
2015-08-23	SMR	ECHAM-SALSA	24.188019	3.7944856	670.86273	401.7729	157.85909
2015-08-24	SMR	ECHAM-SALSA	22.973694	4.5523341	1104.96365	557.0366799999999	185.5549
2015-08-25	SMR	ECHAM-SALSA	21.898819	2.9352349	902.356225	450.42099	105.81841
2015-08-26	SMR	ECHAM-SALSA	19.390503	1.5786079	771.8344	270.73392	57.40335
2015-08-27	SMR	ECHAM-SALSA	17.846695	0.832448895	648.9906000000001	89.555505	29.726653
2015-08-28	SMR	ECHAM-SALSA	16.744965	0.7086519	621.43904	143.17366	34.5536705
2015-08-29	SMR	ECHAM-SALSA	14.6806795	0.197532575	295.49671	21.7719535	5.622281
2015-08-30	SMR	ECHAM-SALSA	15.553894	0.3555579	533.83506	49.646948	8.9346685
2015-08-31	SMR	ECHAM-SALSA	16.314026	0.92826498	753.25347	184.95089	21.273881000000003
2016-07-01	SMR	ECHAM-SALSA
2016-07-02	SMR	ECHAM-SALSA
2016-07-03	SMR	ECHAM-SALSA
2016-07-04	SMR	ECHAM-SALSA
2016-07-05	SMR	ECHAM-SALSA
2016-07-06	SMR	ECHAM-SALSA
2016-07-07	SMR	ECHAM-SALSA
2016-07-08	SMR	ECHAM-SALSA
2016-07-09	SMR	ECHAM-SALSA
2016-07-10	SMR	ECHAM-SALSA
2016-07-11	SMR	ECHAM-SALSA
2016-07-12	SMR	ECHAM-SALSA
2016-07-13	SMR	ECHAM-SALSA
2016-07-14	SMR	ECHAM-SALSA
2016-07-15	SMR	ECHAM-SALSA
2016-07-16	SMR	ECHAM-SALSA
2016-07-17	SMR	ECHAM-SALSA
2016-07-18	SMR	ECHAM-SALSA
2016-07-19	SMR	ECHAM-SALSA
2016-07-20	SMR	ECHAM-SALSA
2016-07-21	SMR	ECHAM-SALSA
2016-07-22	SMR	ECHAM-SALSA
2016-07-23	SMR	ECHAM-SALSA
2016-07-24	SMR	ECHAM-SALSA
2016-07-25	SMR	ECHAM-SALSA
2016-07-26	SMR	ECHAM-SALSA
2016-07-27	SMR	ECHAM-SALSA
2016-07-28	SMR	ECHAM-SALSA
2016-07-29	SMR	ECHAM-SALSA
2016-07-30	SMR	ECHAM-SALSA
2016-07-31	SMR	ECHAM-SALSA
2016-08-01	SMR	ECHAM-SALSA
2016-08-02	SMR	ECHAM-SALSA
2016-08-03	SMR	ECHAM-SALSA
2016-08-04	SMR	ECHAM-SALSA
2016-08-05	SMR	ECHAM-SALSA
2016-08-06	SMR	ECHAM-SALSA
2016-08-07	SMR	ECHAM-SALSA
2016-08-08	SMR	ECHAM-SALSA
2016-08-09	SMR	ECHAM-SALSA
2016-08-10	SMR	ECHAM-SALSA
2016-08-11	SMR	ECHAM-SALSA
2016-08-12	SMR	ECHAM-SALSA
2016-08-13	SMR	ECHAM-SALSA	13.3527985	0.29575666	282.203405	42.8388785	8.3657927
2016-08-14	SMR	ECHAM-SALSA	13.90205375	0.40465277	324.59257	64.605375	19.217128
2016-08-15	SMR	ECHAM-SALSA	13.884705	0.40464333	357.51898	51.05207	20.205948
2016-08-16	SMR	ECHAM-SALSA	12.3302305	0.31814357	343.288415	87.58053000000001	24.2205635
2016-08-17	SMR	ECHAM-SALSA	13.6719815	0.338379215	333.03832	55.2791015	19.004327
2016-08-18	SMR	ECHAM-SALSA	15.49733	0.6589635650000001	367.24515	105.68891	18.6005165
2016-08-19	SMR	ECHAM-SALSA	16.941284	1.2426882	772.3685	232.36154	42.671246
2016-08-20	SMR	ECHAM-SALSA	18.694916	0.92168385	969.43866	216.14014	24.869001
2016-08-21	SMR	ECHAM-SALSA	18.592193	1.60343455	1324.4825	324.69030999999995	59.348151
2016-08-22	SMR	ECHAM-SALSA	19.3547975	1.98526115	1192.8499499999998	472.46544	54.453665
2016-08-23	SMR	ECHAM-SALSA	17.976287499999998	0.71643273	350.570345	112.63346	18.2571
2016-08-24	SMR	ECHAM-SALSA	14.539001	0.5693598	479.8926	77.49605	19.077377
2016-08-25	SMR	ECHAM-SALSA	15.85914625	1.3976566	1255.91675	294.102665	27.2519285
2016-08-26	SMR	ECHAM-SALSA	15.464325	0.81437955	526.636385	174.94871	30.3660425
2016-08-27	SMR	ECHAM-SALSA	16.457245	1.3447008	1105.296	309.91254	41.231236
2016-08-28	SMR	ECHAM-SALSA
2016-08-29	SMR	ECHAM-SALSA
2016-08-30	SMR	ECHAM-SALSA	11.861557	0.53880262	425.420825	95.009555	20.3669015
2016-08-31	SMR	ECHAM-SALSA	14.370209	0.31643519	321.41094	80.36951250000001	11.063445
2017-07-01	SMR	ECHAM-SALSA
2017-07-02	SMR	ECHAM-SALSA
2017-07-03	SMR	ECHAM-SALSA
2017-07-04	SMR	ECHAM-SALSA
2017-07-05	SMR	ECHAM-SALSA	11.561264	0.26169138	760.4516	28.234806	12.809834
2017-07-06	SMR	ECHAM-SALSA	10.200516	0.292083695	380.462385	70.95111	13.156193
2017-07-07	SMR	ECHAM-SALSA	13.2142945	0.52174202	463.919295	94.4370675	26.954410000000003
2017-07-08	SMR	ECHAM-SALSA	16.25415	0.43863797	301.5871	115.77349	15.243803
2017-07-09	SMR	ECHAM-SALSA	13.5611115	0.699155965	337.04974500000003	145.716725	17.826207500000002
2017-07-10	SMR	ECHAM-SALSA	20.149933	0.4136161	237.02808	86.654884	17.07196
2017-07-11	SMR	ECHAM-SALSA	17.30452	1.2769036	689.273495	234.65771	48.248417
2017-07-12	SMR	ECHAM-SALSA	16.223190000000002	3.29479325	1503.3490000000002	387.728815	148.58621
2017-07-13	SMR	ECHAM-SALSA	15.894302	1.03984435	436.53302	245.57833	31.3785265
2017-07-14	SMR	ECHAM-SALSA	12.8055725	0.37046744	409.210575	106.975085	6.101898
2017-07-15	SMR	ECHAM-SALSA	13.721222	0.306347635	436.49672	45.1444645	13.270467
2017-07-16	SMR	ECHAM-SALSA	17.1585235	1.59109095	990.69055	224.61339500000005	82.551087
2017-07-17	SMR	ECHAM-SALSA	16.59729	0.98501895	490.581385	195.46869	36.4328435
2017-07-18	SMR	ECHAM-SALSA	13.293152	0.27752674	426.36154	67.2257	20.141724
2017-07-19	SMR	ECHAM-SALSA	12.16213975	0.270771055	777.9105500000001	42.268095	16.0468935
2017-07-20	SMR	ECHAM-SALSA	12.288269	0.37958468	628.67167	154.245025	13.49665
2017-07-21	SMR	ECHAM-SALSA	14.307968	0.433258385	341.14789	127.241145	11.360223
2017-07-22	SMR	ECHAM-SALSA	15.5112915	0.7784182399999999	490.49617	172.02896	25.3448
2017-07-23	SMR	ECHAM-SALSA	16.6636505	0.930356575	504.570115	203.209175	25.4248275
2017-07-24	SMR	ECHAM-SALSA	16.224914499999997	0.99868232	597.66482	229.42792	57.68573
2017-07-25	SMR	ECHAM-SALSA	14.0855255	0.70999725	397.86157	161.944245	36.01787
2017-07-26	SMR	ECHAM-SALSA	15.653931	0.6315719	362.48469	175.09721000000002	11.7243305
2017-07-27	SMR	ECHAM-SALSA	14.8214875	1.1341054499999998	486.86766	258.58723	27.0030145
2017-07-28	SMR	ECHAM-SALSA	21.5437315	0.696116915	388.09787	115.139475	20.7236525
2017-07-29	SMR	ECHAM-SALSA	18.47699	1.2511234	613.4613	181.47061	53.793243
2017-07-30	SMR	ECHAM-SALSA	19.141403	1.120148	868.3137	131.86056	41.702200000000005
2017-07-31	SMR	ECHAM-SALSA	18.65216	0.96893847	837.44446	134.80855	26.410385
2017-08-01	SMR	ECHAM-SALSA	19.313904	0.6467013	880.8084	107.93609	31.176437
2017-08-02	SMR	ECHAM-SALSA	17.8525085	1.025704	743.53765	194.809455	26.7004685
2017-08-03	SMR	ECHAM-SALSA	17.470001500000002	1.4550026	780.2223200000001	238.72802	38.867016500000005
2017-08-04	SMR	ECHAM-SALSA	17.276107500000002	0.6669473050000001	377.769195	146.71416	21.5256315
2017-08-05	SMR	ECHAM-SALSA	16.485901	0.51518362	242.127635	75.299745	18.227675
2017-08-06	SMR	ECHAM-SALSA	15.9373015	0.7765691	233.112335	110.390285	22.703304
2017-08-07	SMR	ECHAM-SALSA	15.5687715	0.8104234349999999	306.46588	114.16758	27.640507
2017-08-08	SMR	ECHAM-SALSA	18.8537905	1.06268245	808.46543	166.4142	40.1497575
2017-08-09	SMR	ECHAM-SALSA	20.550522	1.82431675	1278.25765	348.88229	86.73750000000001
2017-08-10	SMR	ECHAM-SALSA	17.952484	1.9532629	1051.2886	410.93597	114.63624
2017-08-11	SMR	ECHAM-SALSA	19.3349915	0.771480145	443.62816	126.441405	29.345596
2017-08-12	SMR	ECHAM-SALSA	22.0144805	2.74909765	1190.45635	545.37075	65.2416185
2017-08-13	SMR	ECHAM-SALSA	17.3776705	1.6572257	788.9986799999999	274.25323000000003	79.37385
2017-08-14	SMR	ECHAM-SALSA	14.377457	0.30622895	142.793555	50.311464	12.823163
2017-08-15	SMR	ECHAM-SALSA	18.1197355	0.42823738	381.65747	72.272208	12.906579
2017-08-16	SMR	ECHAM-SALSA	18.423828	0.995817	739.5773	229.47594	27.050053
2017-08-17	SMR	ECHAM-SALSA	21.822571	2.35054125	1183.53305	496.511995	70.2564325
2017-08-18	SMR	ECHAM-SALSA	20.9487	2.4378085	1131.2834	503.663635	76.317038
2017-08-19	SMR	ECHAM-SALSA	19.668289	1.7209076	827.199425	420.82335	58.9920815
2017-08-20	SMR	ECHAM-SALSA	17.891739	0.434374555	400.23634	87.1269675	15.308725
2017-08-21	SMR	ECHAM-SALSA	18.3536225	0.395757535	472.11206	61.284195	12.60026275
2017-08-22	SMR	ECHAM-SALSA	17.3597715	0.498675065	485.24329	90.932548	8.64507715
2017-08-23	SMR	ECHAM-SALSA	15.887024	0.7123380500000001	489.17939	80.50184	20.884356500000003
2017-08-24	SMR	ECHAM-SALSA	14.31089775	0.75152172	501.3569	94.344175	42.119511
2017-08-25	SMR	ECHAM-SALSA	13.93013	0.30184438	292.56201	67.545548	7.581646899999999
2017-08-26	SMR	ECHAM-SALSA	10.6835025	0.12642987	216.2947	39.355883	6.15201135
2017-08-27	SMR	ECHAM-SALSA	10.9586485	0.221433675	200.89598	40.855463	6.5247436
2017-08-28	SMR	ECHAM-SALSA	12.377197	0.5087911	879.82654	51.904346	17.205528
2017-08-29	SMR	ECHAM-SALSA	12.217316	1.1167328	1158.1007	187.5866	32.108917
2017-08-30	SMR	ECHAM-SALSA
2017-08-31	SMR	ECHAM-SALSA
2012-07-01	SMR	NorESM	18.477524000000003	1.2334352325274374	1620.9899013064226	384.9905060348982	35.00779882172837
2012-07-02	SMR	NorESM	17.761749000000002	0.9171593045941684	1362.974113925723	241.14052067854848	30.97041260021277
2012-07-03	SMR	NorESM	18.175003	1.0376665901564333	1500.6574780814526	261.07961852113885	19.245396258849567
2012-07-04	SMR	NorESM	18.930664	1.174161980618177	1720.8277323641726	306.9303354827553	15.45391716832233
2012-07-05	SMR	NorESM	22.65039	1.8841215289668929	2574.856482088967	571.9317380931075	24.85597188509088
2012-07-06	SMR	NorESM	21.704285	2.882017832346731	3375.5552231788183	957.9186736858904	42.19718931879774
2012-07-07	SMR	NorESM	22.027756	4.9549395679170605	5278.839480255696	1696.3497004565293	82.9016635266245
2012-07-08	SMR	NorESM	21.494446	10.55204178018913	6188.151376784068	3516.825927381438	339.9073616253653
2012-07-09	SMR	NorESM	18.512543	2.835658503167022	2145.339267305011	1086.937148037791	80.6414521464328
2012-07-10	SMR	NorESM	18.447937	1.790139362801636	2095.857683063323	492.6584339329835	40.09153949030937
2012-07-11	SMR	NorESM	15.8349	0.9393585924978608	977.4727714714064	243.9970040185445	39.34721646915504
2012-07-12	SMR	NorESM	16.238739	1.2657308485641314	1609.461964106985	358.4516652645045	59.81744252151567
2012-07-13	SMR	NorESM	15.802246	0.8649147908697181	1370.042206706161	240.64990427840024	20.71085767988085
2012-07-14	SMR	NorESM	16.3244935	0.7772838413082245	1146.4702712439143	212.51531728162	21.18479237209624
2012-07-15	SMR	NorESM	16.210419	1.0361099928979671	1735.872488543446	336.54184254052706	26.887928349990787
2012-07-16	SMR	NorESM	14.352127	1.504142378079371	2017.2190850235063	561.2744775100948	28.789438462736072
2012-07-17	SMR	NorESM	14.77211	0.6814671180338263	1078.1926011929113	159.05374124485434	14.326633440657517
2012-07-18	SMR	NorESM	15.7008515	0.6677652398497118	1133.8996030055432	166.8473838774803	10.765210036309275
2012-07-19	SMR	NorESM	16.8045345	0.8837742464984345	1364.1854110387612	238.091374695991	13.96272427768883
2012-07-20	SMR	NorESM	15.827942	0.7918986592776467	1268.909740162375	219.8621703603646	16.675263784995238
2012-07-21	SMR	NorESM	13.9098815	0.6872007458222195	1058.874790649861	162.39950449856457	13.514980588857195
2012-07-22	SMR	NorESM	14.7048035	0.7252913759753378	1007.3766215430328	166.03722282807848	14.530189624665642
2012-07-23	SMR	NorESM	13.3536075	0.9060940547878588	1344.52709039027	317.32791840922084	36.74053177396458
2012-07-24	SMR	NorESM	19.049454	1.4951373559901069	2003.45461134055	436.3239724135088	33.58251606515694
2012-07-25	SMR	NorESM	15.90988175	1.6869113531462627	2071.349553873514	436.8025688613408	39.932335353321946
2012-07-26	SMR	NorESM
2012-07-27	SMR	NorESM
2012-07-28	SMR	NorESM
2012-07-29	SMR	NorESM
2012-07-30	SMR	NorESM
2012-07-31	SMR	NorESM
2012-08-01	SMR	NorESM
2012-08-02	SMR	NorESM
2012-08-03	SMR	NorESM
2012-08-04	SMR	NorESM
2012-08-05	SMR	NorESM
2012-08-06	SMR	NorESM
2012-08-07	SMR	NorESM
2012-08-08	SMR	NorESM
2012-08-09	SMR	NorESM
2012-08-10	SMR	NorESM
2012-08-11	SMR	NorESM
2012-08-12	SMR	NorESM
2012-08-13	SMR	NorESM
2012-08-14	SMR	NorESM
2012-08-15	SMR	NorESM
2012-08-16	SMR	NorESM
2012-08-17	SMR	NorESM
2012-08-18	SMR	NorESM
2012-08-19	SMR	NorESM
2012-08-20	SMR	NorESM
2012-08-21	SMR	NorESM
2012-08-22	SMR	NorESM
2012-08-23	SMR	NorESM	11.1081085	0.7611029328635219	1264.996967452836	284.85497468337724	67.42181353474538
2012-08-24	SMR	NorESM	11.7885435	0.8215491144600227	1473.5482271345395	323.5001643948067	75.09317207023504
2012-08-25	SMR	NorESM	13.432205	1.467029166997091	1912.601826560744	449.5794785187223	66.36920021721939
2012-08-26	SMR	NorESM	15.003372	1.4419330602872755	1948.3486392988675	393.1865781977149	44.24262332551554
2012-08-27	SMR	NorESM	13.544754	1.102690866262342	1412.3873109562055	297.6507549374577	44.41618713556885
2012-08-28	SMR	NorESM	13.9404145	1.0275633572957723	1378.49394390226	320.10427338161327	29.53402660912424
2012-08-29	SMR	NorESM	15.045288	1.803236759345519	2052.000391357756	544.159967701107	38.73475289831245
2012-08-30	SMR	NorESM	15.8506925	2.160727159934935	2436.070136893672	611.8170650787138	57.29361802350431
2012-08-31	SMR	NorESM	14.2610625	1.553010152813968	2534.81529049706	436.347392291259	47.18228286675617
2013-07-01	SMR	NorESM	16.7679135	2.009405341350674	2018.255254384669	498.79700986151647	66.62045146835467
2013-07-02	SMR	NorESM	16.436523	1.1070984116973297	1375.715982549491	273.5351584027966	37.98292893952826
2013-07-03	SMR	NorESM	15.515045	1.207411942214078	1331.252870427896	322.29060118743735	58.30248540116871
2013-07-04	SMR	NorESM	19.0456845	2.063790769198113	1842.4576247804448	523.6876174939754	96.4731667198283
2013-07-05	SMR	NorESM	20.7669065	3.626802876333461	3869.772758061498	1320.5737041565017	144.7666015751546
2013-07-06	SMR	NorESM	16.1596525	1.4475119970131056	1137.410419227101	267.6108526139208	50.52789152630869
2013-07-07	SMR	NorESM	18.872604000000003	1.750906848263637	1442.4435382791594	355.18051609682976	53.71865071048525
2013-07-08	SMR	NorESM	15.2220305	1.163917926255647	769.6661314030423	207.94392739306147	49.04168944312935
2013-07-09	SMR	NorESM	17.181503	2.061810801159857	1248.6206680552125	414.33885870463473	90.29774728456609
2013-07-10	SMR	NorESM	16.94339	2.286736715504212	1740.5907401656666	489.7293822988894	75.39091776621885
2013-07-11	SMR	NorESM	15.677994	0.8499058974667523	1183.840541554706	196.48338501876293	22.06854074245921
2013-07-12	SMR	NorESM	17.409622499999998	1.2594708134094463	1490.6960106320707	289.73466677594695	32.759901707145545
2013-07-13	SMR	NorESM	20.650208	2.66824841925811	1986.8545921193809	473.9144126017271	73.74459369572354
2013-07-14	SMR	NorESM	17.441925	2.766634944971324	2516.0409105733097	654.2125219671861	74.03733480685702
2013-07-15	SMR	NorESM	17.067566	1.901633959879464	1433.077598689848	381.6910182298816	67.2205493818491
2013-07-16	SMR	NorESM	14.2646635	0.4863095388942632	594.1418292550816	105.50415523124695	17.694073588964077
2013-07-17	SMR	NorESM	13.995941	0.7098402065502472	1055.4460712147495	166.88168571273357	20.882185370108523
2013-07-18	SMR	NorESM	14.928192	1.553747214531782	971.6033544159308	293.8649208074139	47.94983959686486
2013-07-19	SMR	NorESM	12.85112	0.8893094780694686	796.7241991959227	173.9100509207671	29.14318012840489
2013-07-20	SMR	NorESM	13.969742	0.9716779200703556	769.2213673066178	167.8595645829904	29.648826527431645
2013-07-21	SMR	NorESM	13.4883575	0.7914825341378848	908.8745359507576	200.1587326134668	29.3785170581193
2013-07-22	SMR	NorESM	13.2882995	0.6201089456584612	1009.4450584123766	168.02403988759391	23.67375890744966
2013-07-23	SMR	NorESM	14.0498045	2.2395904788961376	1866.1872865167927	601.385777842897	116.56955785982412
2013-07-24	SMR	NorESM	18.3535925	6.360131615967575	2690.8074154529577	1168.1000193684852	220.9638610157101
2013-07-25	SMR	NorESM	20.353622	4.602537069769258	2709.9468012427337	1075.650792388533	162.24746532553257
2013-07-26	SMR	NorESM	22.127335	3.763346486230201	3406.322690694509	1153.3218016038304	70.60062861969391
2013-07-27	SMR	NorESM	22.399078	4.450564500787102	3592.946251403959	1369.8600490703077	82.70681406641191
2013-07-28	SMR	NorESM	23.0645295	5.046984239861771	3625.058341207585	1364.977316538735	133.0331860815185
2013-07-29	SMR	NorESM	22.6701355	5.403089134423937	4232.025936874701	1510.1574006396888	138.69172638093016
2013-07-30	SMR	NorESM	20.748505	5.073375228770728	4316.82854633952	1503.4094522217224	120.52505845053813
2013-07-31	SMR	NorESM	20.3740695	3.8369497300049074	2383.159461013907	794.4997656190632	129.19616266974435
2013-08-01	SMR	NorESM	17.7722935	3.507245871896997	1988.3597836862969	705.2797064709393	118.68482683658075
2013-08-02	SMR	NorESM	18.834854	3.4021843232285853	2229.9939849657853	800.8407455897645	102.41421953164212
2013-08-03	SMR	NorESM	21.21228	4.8660813292577005	2454.5741520371776	986.9762437721896	148.76910291505047
2013-08-04	SMR	NorESM	22.081558	3.3946366784851465	3428.7542673462203	1088.112743208568	81.41288308378935
2013-08-05	SMR	NorESM	17.522766	3.4069221108568115	3171.2991754322325	1011.0230842170972	89.43319967187958
2013-08-06	SMR	NorESM
2013-08-07	SMR	NorESM
2013-08-08	SMR	NorESM
2013-08-09	SMR	NorESM
2013-08-10	SMR	NorESM
2013-08-11	SMR	NorESM
2013-08-12	SMR	NorESM
2013-08-13	SMR	NorESM
2013-08-14	SMR	NorESM
2013-08-15	SMR	NorESM
2013-08-16	SMR	NorESM
2013-08-17	SMR	NorESM
2013-08-18	SMR	NorESM
2013-08-19	SMR	NorESM
2013-08-20	SMR	NorESM
2013-08-21	SMR	NorESM
2013-08-22	SMR	NorESM
2013-08-23	SMR	NorESM
2013-08-24	SMR	NorESM
2013-08-25	SMR	NorESM
2013-08-26	SMR	NorESM
2013-08-27	SMR	NorESM
2013-08-28	SMR	NorESM
2013-08-29	SMR	NorESM
2013-08-30	SMR	NorESM
2013-08-31	SMR	NorESM
2014-07-01	SMR	NorESM	10.7327425	1.013108482604024	1516.2923963154694	394.5994410844749	42.97513275266245
2014-07-02	SMR	NorESM	10.353973	0.9427625692581127	1401.3654042501946	371.13203986764745	42.03395574710207
2014-07-03	SMR	NorESM	15.3484805	1.4954853584112633	1824.7523295775225	466.95074014840407	41.371017958388926
2014-07-04	SMR	NorESM	16.0865325	0.9316792183640572	1461.950660275851	312.5150116809988	17.547150697273512
2014-07-05	SMR	NorESM	18.187805	1.5390115384516656	1972.553519570752	408.2680719252652	33.65822542008664
2014-07-06	SMR	NorESM	20.3767855	2.436049885838361	2648.937132245107	712.2465349794393	35.62290540061992
2014-07-07	SMR	NorESM	23.521088	3.754339564497131	4698.130938949953	1394.7731165696966	87.75252362458568
2014-07-08	SMR	NorESM	23.579163	4.256228702803496	4563.2110166157045	1470.9734175861297	98.18680200165896
2014-07-09	SMR	NorESM	24.023056	3.5345647107175218	3518.245549403952	1208.2130218810516	61.57225430660583
2014-07-10	SMR	NorESM	18.708008	1.3352108799055638	1952.481725151899	406.1889472706787	31.39967399715682
2014-07-11	SMR	NorESM	14.732147	1.4170750050521834	1896.332562662934	393.349930961925	30.001346454474845
2014-07-12	SMR	NorESM	21.148163	2.048430605827188	2520.4078651142217	588.05321953383	43.469005793558566
2014-07-13	SMR	NorESM	20.147766	3.860925241121615	4267.455527238623	1290.8003573827032	89.37760561056626
2014-07-14	SMR	NorESM	21.178406	4.942331024420689	4690.087212891318	1917.9166291298588	133.28478006695943
2014-07-15	SMR	NorESM	17.6243895	3.5065450953323185	2876.255104894154	1148.9385855367996	139.99732033293716
2014-07-16	SMR	NorESM	18.310043	1.4606505110107242	1622.1559283620309	471.8616606988853	35.53172531090391
2014-07-17	SMR	NorESM	19.902832	1.664507391033357	2232.256942641501	506.1842803994269	20.20709022192849
2014-07-18	SMR	NorESM	22.40921	2.2547789751485863	2811.697289213332	671.891151328143	30.718956597363032
2014-07-19	SMR	NorESM	19.33992	3.780058479089277	3521.3568982007737	1181.6850890051237	70.64071996460595
2014-07-20	SMR	NorESM	20.1367035	3.4886219473014703	3295.324904535967	1161.361003790007	64.52018768597154
2014-07-21	SMR	NorESM	21.0466765	1.8384959943960248	2422.0763521028384	642.0918476087838	22.721534265571343
2014-07-22	SMR	NorESM	21.913635	2.0726816455216044	2490.089268666424	655.8989933440067	35.25406097146396
2014-07-23	SMR	NorESM	22.210281	3.3310502582105257	3311.6230013422105	1122.5502057435187	55.290858450673184
2014-07-24	SMR	NorESM
2014-07-25	SMR	NorESM	27.120789	4.559845985573018	3857.069764120075	1553.0078512642062	74.85891663622903
2014-07-26	SMR	NorESM	25.90802	5.590877258142416	4132.7816660518165	1878.4140768415543	92.66022039895157
2014-07-27	SMR	NorESM	24.714325	5.959310920772124	4473.3910390937	1900.1558642444625	121.93879904241246
2014-07-28	SMR	NorESM	20.8424535	7.11834714017658	4487.87211977964	2061.2008772898143	196.69148139355968
2014-07-29	SMR	NorESM	17.725006	7.656559959637028	4894.89047662477	2348.569049741613	281.9182145929867
2014-07-30	SMR	NorESM
2014-07-31	SMR	NorESM
2014-08-01	SMR	NorESM
2014-08-02	SMR	NorESM
2014-08-03	SMR	NorESM
2014-08-04	SMR	NorESM
2014-08-05	SMR	NorESM
2014-08-06	SMR	NorESM	28.2281955	5.778521517191614	3902.737357426248	1552.974045971455	140.599838788878
2014-08-07	SMR	NorESM	21.609604	6.873824784009274	4776.357233151235	2038.2763772965327	191.55485527313311
2014-08-08	SMR	NorESM	20.5208125	3.891409845437037	2934.9488461225155	1002.9542011804758	110.2101569822394
2014-08-09	SMR	NorESM	21.234299	3.897999913466938	3072.03741878834	1058.9705715384684	111.66987169242492
2014-08-10	SMR	NorESM	20.25859	3.2097606170807342	2932.237165319996	828.4967214141079	105.08902656897966
2014-08-11	SMR	NorESM	19.731308	3.376927621679205	2909.2723652126942	911.206892402964	113.25835510816589
2014-08-12	SMR	NorESM	18.351166	1.3174707877447738	1225.9363485001377	303.790275082639	47.42537932759409
2014-08-13	SMR	NorESM	16.0330355	1.0732995739025024	943.5169902640108	230.05044947722223	37.34636531665304
2014-08-14	SMR	NorESM	17.713043	1.6921457501650805	1873.7553808505168	413.48560209401006	60.97956221427727
2014-08-15	SMR	NorESM	16.414307	1.857519584146253	1776.4893388222872	418.2143189389999	63.372934552534055
2014-08-16	SMR	NorESM	12.808136	1.4137446701271423	1709.8523207523715	376.88650403708624	27.280781381391662
2014-08-17	SMR	NorESM
2014-08-18	SMR	NorESM
2014-08-19	SMR	NorESM
2014-08-20	SMR	NorESM
2014-08-21	SMR	NorESM
2014-08-22	SMR	NorESM
2014-08-23	SMR	NorESM
2014-08-24	SMR	NorESM
2014-08-25	SMR	NorESM
2014-08-26	SMR	NorESM
2014-08-27	SMR	NorESM
2014-08-28	SMR	NorESM
2014-08-29	SMR	NorESM
2014-08-30	SMR	NorESM
2014-08-31	SMR	NorESM
2015-07-01	SMR	NorESM	15.8690335	0.958242160469964	1299.8937961227489	240.2778746642616	19.936338139463416
2015-07-02	SMR	NorESM	20.3183745	1.6456860873194137	1967.2498977834653	409.9709102380279	37.82699713904263
2015-07-03	SMR	NorESM	22.402878	2.815713918110045	2697.854602543074	748.9376149626976	59.552494888090806
2015-07-04	SMR	NorESM	17.8723145	1.718418429255277	2203.962878342724	649.3889353414511	62.63081767279545
2015-07-05	SMR	NorESM	14.702545	1.0918626050883724	1686.0064503225417	418.8391706898912	51.63462146733458
2015-07-06	SMR	NorESM	12.9850005	1.0595136748476215	1752.8847683962258	342.4704144746442	58.287009662610174
2015-07-07	SMR	NorESM	14.25354	1.5717624439198352	1633.1044476387751	450.81137742086	56.77852629121015
2015-07-08	SMR	NorESM	12.8822175	1.438409888261679	1494.8330505978938	418.8195858412023	50.27932689088394
2015-07-09	SMR	NorESM	15.115738	0.7760830696969858	901.8170829857812	177.05206307094244	25.16224505097684
2015-07-10	SMR	NorESM	11.900452	0.8541080632523047	682.2419598133042	196.5763507728491	41.57132774484407
2015-07-11	SMR	NorESM	13.272995	1.0037554413334508	1501.6518672513912	281.58745034878154	32.667200891250786
2015-07-12	SMR	NorESM	10.6519165	0.8258517694289392	902.6494869727372	237.6264859095935	54.04684003245103
2015-07-13	SMR	NorESM	9.456787	1.067669918887377	884.7363870118588	358.1807775953725	109.56396000940876
2015-07-14	SMR	NorESM	9.4417725	1.4793147915938747	892.4307239618969	343.57984519161755	94.3342224829684
2015-07-15	SMR	NorESM	14.811157	0.870815361550078	949.4652700864808	190.4699648300479	34.79806251891619
2015-07-16	SMR	NorESM	12.5211485	1.8197122176703848	1638.7409487030843	410.66316458078	65.26034751329206
2015-07-17	SMR	NorESM	13.7579345	1.3167824351994917	1544.6036863883342	383.2553052816694	41.57823695757165
2015-07-18	SMR	NorESM	12.9390715	1.6703456081928565	1566.6804559880072	409.04738668295016	52.66214013984381
2015-07-19	SMR	NorESM	14.0964965	0.885178801253842	1110.0518121581222	207.32698962658293	34.11914643186094
2015-07-20	SMR	NorESM	14.7668915	0.857894916441517	1329.4999757658566	223.78887573278843	18.602739036419884
2015-07-21	SMR	NorESM	15.0399475	0.8796071487671799	1263.8874441650894	221.91864186191864	23.88149476294956
2015-07-22	SMR	NorESM	13.23819	1.1626266103088134	1622.6570645743705	300.32892877617456	26.834539780150767
2015-07-23	SMR	NorESM	13.7187195	1.2638004575310702	1645.9502587396078	408.4104829844736	33.40174599017378
2015-07-24	SMR	NorESM	12.912109	1.0131354969582564	1274.8794070202473	274.1081926282201	28.433508186680942
2015-07-25	SMR	NorESM	16.7720335	1.2342882464472766	1462.8333462610426	300.8461249272975	31.33103788843353
2015-07-26	SMR	NorESM	13.9761965	2.1650619534865725	2189.3791376405616	555.6294408137328	71.60447096126438
2015-07-27	SMR	NorESM	13.6267245	1.1144878237845124	1081.5227731331593	260.2985758393063	43.85160728114703
2015-07-28	SMR	NorESM	16.271118	1.2617267063145858	1468.8933444775494	306.69738255378275	42.61610793930272
2015-07-29	SMR	NorESM	14.604675	2.9657919482679285	2949.7529905232623	857.9657796888662	67.42903912317476
2015-07-30	SMR	NorESM	14.0652925	0.8979595456716797	1007.384087348541	241.6079679827916	31.211462375683155
2015-07-31	SMR	NorESM	11.429779	0.7193573282117687	1012.6953782257864	200.01723277190425	19.49746202976021
2015-08-01	SMR	NorESM	10.380936	0.5024385869074208	690.2094742426643	119.81891146521028	16.002088187410283
2015-08-02	SMR	NorESM	13.265152	1.0253633946146294	1282.7415344677568	264.0303004351378	35.54495775058132
2015-08-03	SMR	NorESM	13.19836425	0.8404172162961121	1235.418074322008	259.7466438648532	19.596961897356383
2015-08-04	SMR	NorESM	15.882034	1.0492873034446757	1298.1438510046742	255.8252958250711	21.42488350749852
2015-08-05	SMR	NorESM	17.626678	1.7863766592239454	2413.628818422192	451.3801383108424	46.011388521704255
2015-08-06	SMR	NorESM	20.414429	3.1141133770961527	2860.493497955775	821.6329667028623	89.41344441042355
2015-08-07	SMR	NorESM	19.7863765	2.266275055526385	2389.790592975456	583.0774330251074	67.19812023729311
2015-08-08	SMR	NorESM	17.6202545	4.074863122153525	2998.385689076525	1139.8323692727622	126.53825078799126
2015-08-09	SMR	NorESM	17.15538	1.764151327618806	1991.792353314824	457.9523152053489	36.76714059178335
2015-08-10	SMR	NorESM	19.952789	2.469252269545783	2640.112675706964	716.9382421308819	52.06777207904858
2015-08-11	SMR	NorESM	19.4752955	2.422786812205617	2842.630531022276	784.7231947080597	71.99833784420576
2015-08-12	SMR	NorESM	17.053116000000003	2.8106057485454583	2736.2076585821096	828.925273865572	81.21716661009827
2015-08-13	SMR	NorESM	12.9633175	0.4483925102299567	533.4438357575683	97.36693154319786	14.30362895200485
2015-08-14	SMR	NorESM	15.033386	1.273847420253619	1143.0691663561406	255.3715099434076	37.74434096062377
2015-08-15	SMR	NorESM	14.1439205	0.8800387060673063	1176.6101738323396	234.74046480659536	20.58763248744782
2015-08-16	SMR	NorESM	13.201721	1.0375778331501655	1092.103125225986	229.9226838092312	36.4845233329558
2015-08-17	SMR	NorESM	14.8772125	1.3397357572341615	1218.3634392634035	288.15423654171764	38.35958750123656
2015-08-18	SMR	NorESM	17.4705505	1.988371308945665	1968.672437645121	476.1573694871565	44.91828460226032
2015-08-19	SMR	NorESM	18.9041745	2.9516780666456923	3043.59644232706	822.612634738112	60.20258715650125
2015-08-20	SMR	NorESM	15.647415	1.8955805779356767	2347.7189207745555	503.32242006884377	48.81873644868288
2015-08-21	SMR	NorESM	16.020172000000002	1.9191404607276883	2004.3105410633864	474.0201910797418	48.04951985914933
2015-08-22	SMR	NorESM	17.342727500000002	2.0614269785966224	1878.4423174828369	479.32593529366784	56.142031235371775
2015-08-23	SMR	NorESM	22.259064	3.2982470348298936	3161.506745468908	895.0602505722194	70.57176389271694
2015-08-24	SMR	NorESM	19.9942165	4.131015212536236	3565.018659936168	1118.38802563414	99.98448779216471
2015-08-25	SMR	NorESM	21.8592225	4.0682037703484895	3710.242898120159	1215.330552578901	103.39897901381136
2015-08-26	SMR	NorESM	15.109497	1.6067631073416206	1622.797792519112	457.0752588803047	85.32254418714116
2015-08-27	SMR	NorESM	16.902832	1.731438065769332	1612.9088810119388	406.3041398689971	66.82832338332835
2015-08-28	SMR	NorESM	15.17089825	1.1457322231700786	1093.707493382075	251.89430936401672	42.69958020670419
2015-08-29	SMR	NorESM	12.8923495	0.5999903642595825	828.1988599589849	137.78477666865206	12.94118675316548
2015-08-30	SMR	NorESM	12.488571	1.5031229091684015	1767.4730762420518	354.6033878522147	36.691398406852514
2015-08-31	SMR	NorESM	13.504166	1.116332379051669	1486.8698759794927	369.9737869405709	22.006109434071075
2016-07-01	SMR	NorESM
2016-07-02	SMR	NorESM
2016-07-03	SMR	NorESM
2016-07-04	SMR	NorESM
2016-07-05	SMR	NorESM
2016-07-06	SMR	NorESM
2016-07-07	SMR	NorESM
2016-07-08	SMR	NorESM
2016-07-09	SMR	NorESM
2016-07-10	SMR	NorESM
2016-07-11	SMR	NorESM
2016-07-12	SMR	NorESM
2016-07-13	SMR	NorESM
2016-07-14	SMR	NorESM
2016-07-15	SMR	NorESM
2016-07-16	SMR	NorESM
2016-07-17	SMR	NorESM
2016-07-18	SMR	NorESM
2016-07-19	SMR	NorESM
2016-07-20	SMR	NorESM
2016-07-21	SMR	NorESM
2016-07-22	SMR	NorESM
2016-07-23	SMR	NorESM
2016-07-24	SMR	NorESM
2016-07-25	SMR	NorESM
2016-07-26	SMR	NorESM
2016-07-27	SMR	NorESM
2016-07-28	SMR	NorESM
2016-07-29	SMR	NorESM
2016-07-30	SMR	NorESM
2016-07-31	SMR	NorESM
2016-08-01	SMR	NorESM
2016-08-02	SMR	NorESM
2016-08-03	SMR	NorESM
2016-08-04	SMR	NorESM
2016-08-05	SMR	NorESM
2016-08-06	SMR	NorESM
2016-08-07	SMR	NorESM
2016-08-08	SMR	NorESM
2016-08-09	SMR	NorESM
2016-08-10	SMR	NorESM
2016-08-11	SMR	NorESM
2016-08-12	SMR	NorESM
2016-08-13	SMR	NorESM	12.018036	0.5033324716773238	642.0825607062545	133.16424686114686	17.245567606815094
2016-08-14	SMR	NorESM	11.2834475	1.3187952775158742	1490.7051909535803	309.9631060279272	29.269062202662184
2016-08-15	SMR	NorESM	11.408356	0.804414008933204	1264.119354883284	229.2653178644753	13.711737979134314
2016-08-16	SMR	NorESM	9.4281615	0.5950004524775963	1084.8687852418598	207.78264361520056	31.19124742639632
2016-08-17	SMR	NorESM	14.323242	0.7171246754915882	1058.8308745190484	189.40783677051024	26.07094705368591
2016-08-18	SMR	NorESM	15.20237725	1.4795824703954694	2059.695423775865	434.232983853912	41.016377254616415
2016-08-19	SMR	NorESM	14.913544	1.9246222772535369	2184.428480523246	514.3888707637502	60.285227565526505
2016-08-20	SMR	NorESM	15.927338	0.8231746709386032	1199.5711305458228	195.4354081672193	21.945211943638043
2016-08-21	SMR	NorESM	13.733429	1.5307625647064906	1653.688508724132	353.03963786275176	44.81968048736377
2016-08-22	SMR	NorESM	14.515625	2.261594540895869	2526.2345139777067	802.1638056793449	109.3277873134531
2016-08-23	SMR	NorESM	15.273926	2.3545356345407145	1913.755619112512	598.2400869931146	66.96507897758526
2016-08-24	SMR	NorESM	15.212097	1.6636051544456714	1855.2501794846323	563.4499254177861	31.634203844953586
2016-08-25	SMR	NorESM	15.1505125	1.966890679866696	2038.2295535822177	499.66210458043713	49.9154988985497
2016-08-26	SMR	NorESM	14.994385	2.260493567046012	2092.396257234238	596.7551749379963	57.57216680842242
2016-08-27	SMR	NorESM	13.181946	1.0754659648589873	1132.670769118948	361.34280175722273	44.89755424901293
2016-08-28	SMR	NorESM
2016-08-29	SMR	NorESM
2016-08-30	SMR	NorESM	10.419434	0.7207052566977064	1091.438920606644	199.14222105721177	21.19268080166813
2016-08-31	SMR	NorESM	13.659317	1.10164980374198	1347.6625718344712	277.9832941361889	28.22331628443144
2017-07-01	SMR	NorESM
2017-07-02	SMR	NorESM
2017-07-03	SMR	NorESM
2017-07-04	SMR	NorESM
2017-07-05	SMR	NorESM	8.04657	0.352343611516894	462.6722060647068	88.4407366854128	17.06948749311788
2017-07-06	SMR	NorESM	6.9722595	0.3251031331538601	475.4784597003596	87.11387900220882	15.106343671552388
2017-07-07	SMR	NorESM	13.331314	0.7226428046313026	909.9411782203038	176.35409624526943	26.25712263753009
2017-07-08	SMR	NorESM	16.37854	1.4533488062573687	1999.2771402588653	353.83126415650986	29.125380296729524
2017-07-09	SMR	NorESM	13.5049895	1.978660390739264	1979.398541849272	490.0710394729914	54.746890905940994
2017-07-10	SMR	NorESM	19.266632	1.7554986994785404	1659.018126954242	416.622030636443	59.84592690830217
2017-07-11	SMR	NorESM	15.703949	2.4044900369071254	2472.2509003789573	603.1061646146675	79.86337431080548
2017-07-12	SMR	NorESM	15.010544	1.6547507410169997	2069.652253824959	715.7519008913358	19.75790810004296
2017-07-13	SMR	NorESM	13.177795	0.4668577414226416	734.4631954509136	103.34776697601268	11.949605530429873
2017-07-14	SMR	NorESM	9.868042	0.3459350887628917	481.8044592527677	79.82726587741269	13.856619839973613
2017-07-15	SMR	NorESM	12.552948	0.617307842912278	791.2968856739083	147.11262417511037	24.01682995953
2017-07-16	SMR	NorESM	16.546813999999998	1.2328562372654082	1536.6541708303544	323.2340469015985	35.017998482298154
2017-07-17	SMR	NorESM	12.405289	0.7912483686368412	988.8562303090124	186.5218625883168	24.98109997201973
2017-07-18	SMR	NorESM	13.659607	0.5902591676692062	737.298192555178	126.82063857456733	14.241276632982183
2017-07-19	SMR	NorESM	9.37611375	0.3824926355391282	530.9833042059521	98.33854847622963	15.509968954322735
2017-07-20	SMR	NorESM	10.360748	0.5336679267439222	786.6819511846861	129.89195374072185	13.215361024737277
2017-07-21	SMR	NorESM	12.785309	0.7987064010282772	1081.2838642428187	193.94809094077945	21.04867801898805
2017-07-22	SMR	NorESM	13.841095	1.256626073739978	1883.1042158102537	517.014632600399	53.43224245518219
2017-07-23	SMR	NorESM	15.009567	1.2662804330677853	1822.009546285028	458.0900395764394	68.7434444692029
2017-07-24	SMR	NorESM	13.041580499999998	2.6619057768998937	1733.3956297035352	544.8190588364596	106.08294236881092
2017-07-25	SMR	NorESM	12.992522999999998	2.691384016659856	1342.8272459295658	532.4062625822498	110.41231032223205
2017-07-26	SMR	NorESM	14.1528625	1.3986349189225276	1146.590089082671	303.45066349792535	46.94408672293976
2017-07-27	SMR	NorESM	13.9542085	2.2076367186652703	1777.9536253204196	492.787434515831	75.20473468145195
2017-07-28	SMR	NorESM	19.637772	2.099882166138914	2341.3445168489147	661.3027522554125	69.5515917089761
2017-07-29	SMR	NorESM	17.605011	1.5187071690588876	1444.6064208220305	483.9510086348901	56.60761763685495
2017-07-30	SMR	NorESM	16.612503	1.1769156188214491	1335.9581047853724	271.9931224511964	40.550959097301885
2017-07-31	SMR	NorESM	17.082642	1.6082195752083432	1483.0631637425197	361.8615206106602	66.98393858995294
2017-08-01	SMR	NorESM	18.678345	1.220001870381982	1197.5520872823936	275.6154640049758	44.90935574681504
2017-08-02	SMR	NorESM	17.619034	2.0828217497379486	2132.4755866037285	517.8885403555151	74.61152899414965
2017-08-03	SMR	NorESM	16.9944	1.4725754433863067	1858.1914910087328	383.1836185410132	32.37253513809894
2017-08-04	SMR	NorESM	14.2375335	2.0791850096552142	2079.117173840988	544.8286958516312	90.30897067295832
2017-08-05	SMR	NorESM	14.440216	0.9349472487954066	1117.5995568080675	221.74290530232628	27.971922368353862
2017-08-06	SMR	NorESM	13.6097105	0.8114649586814255	1072.8990458637236	226.8787410366585	19.94212837090172
2017-08-07	SMR	NorESM	12.624222	0.7848986223555846	1046.8760857736663	189.6038760324531	20.002667353042604
2017-08-08	SMR	NorESM	16.3417665	1.450879151174483	1561.660651910775	360.5440756411628	46.782139188947895
2017-08-09	SMR	NorESM	16.6187135	1.7763379562795385	2115.18968514907	473.6572232904586	65.77779709154802
2017-08-10	SMR	NorESM	17.53238	2.3246202849487942	2117.116193616457	684.9191619074379	88.77452136808094
2017-08-11	SMR	NorESM	17.089432000000002	1.889466968443669	1997.3589241387128	602.6623738459338	54.627443221674994
2017-08-12	SMR	NorESM	18.866318	2.587866280598256	2577.6816750638127	787.1967810485717	82.10593314479087
2017-08-13	SMR	NorESM	11.726898	1.389279774103901	1283.7148156058424	394.0497924400484	48.47421979776992
2017-08-14	SMR	NorESM	12.1891025	0.3707777260583554	517.7382735255004	86.17219731794455	11.008142374444086
2017-08-15	SMR	NorESM	13.414139	0.8126752115304354	998.636120701	186.6548048954012	23.318494996781965
2017-08-16	SMR	NorESM	12.614166	1.5053115665747332	1429.7103210747384	355.85096947580394	48.76264714500136
2017-08-17	SMR	NorESM	19.690445	3.352684701954884	3420.213995289948	882.1184567022829	119.0977813470972
2017-08-18	SMR	NorESM	16.710571	3.13251360201296	3312.5890581534177	945.070414732328	119.11997218580058
2017-08-19	SMR	NorESM	15.4331515	2.5299907602583023	2391.706811615999	718.4321828488843	101.555436931365
2017-08-20	SMR	NorESM	13.777756	0.8849021865061388	849.1921637536393	197.8524649726172	32.769328004991685
2017-08-21	SMR	NorESM	14.432663	1.128996923613018	1041.2771505249443	249.56265946699472	28.6387697650166
2017-08-22	SMR	NorESM	10.5064085	0.6080954893425622	1006.1619272619351	155.47681798264858	11.229101631400724
2017-08-23	SMR	NorESM	8.199356	0.5128155627677855	684.6896571958824	169.00092493056053	38.1128855349388
2017-08-24	SMR	NorESM	7.38586435	0.4898386816674199	776.1339823054253	171.9886834430896	42.25159007700169
2017-08-25	SMR	NorESM	8.159332	0.6913415819875517	792.4990236437557	167.20460897149434	23.922541372220465
2017-08-26	SMR	NorESM	7.18405155	0.2426123039979408	268.57517103804275	56.57005578902368	10.22009273413098
2017-08-27	SMR	NorESM	7.164520250000001	0.3231601973127136	357.514482146872	75.96967500310478	13.944734319886738
2017-08-28	SMR	NorESM	8.504761	0.6620707223072312	768.0267441911197	155.46378494896763	25.89461229073163
2017-08-29	SMR	NorESM	6.775696	0.9571353669065692	819.3662661425687	211.32374248820605	34.320765221903464
2017-08-30	SMR	NorESM
2017-08-31	SMR	NorESM
2012-07-01	SMR	EC-Earth	17.512786499999997	1.815296806055665	518.3813353351032	268.1826899081477	100.13732229856804
2012-07-02	SMR	EC-Earth	16.275589	1.848789307429873	463.5118345843714	253.28689859709044	112.5021604760988
2012-07-03	SMR	EC-Earth	17.301483	1.2667535913665933	371.9932713925567	182.37847686578425	80.49703765678703
2012-07-04	SMR	EC-Earth	18.225113	1.3274938544499542	369.3955270970903	183.33028720132785	72.69422058317627
2012-07-05	SMR	EC-Earth	20.431824	1.7088098053679184	356.05117905915347	187.45812977593351	81.2908527492415
2012-07-06	SMR	EC-Earth	17.779648	2.162111568906829	406.10262146549104	215.9516036365328	97.66587437092394
2012-07-07	SMR	EC-Earth	17.198425	3.131529795407156	564.7887160794214	326.22378819629563	144.1625007645
2012-07-08	SMR	EC-Earth	17.978607	4.29566718322153	867.5970358704188	490.094935219512	233.0350437714372
2012-07-09	SMR	EC-Earth	16.645554	1.392960656171554	498.5540550964488	221.855001234122	78.3754684932357
2012-07-10	SMR	EC-Earth	16.1456755	1.3258746760492472	448.0367599640139	207.883259189272	81.68175137516302
2012-07-11	SMR	EC-Earth	14.2853545	0.9244810917915816	363.0426174781976	179.18017170918148	71.16694791421631
2012-07-12	SMR	EC-Earth	17.476868	1.5842364741655726	512.1319845489072	281.3681701637116	105.90476530912188
2012-07-13	SMR	EC-Earth	14.7855225	1.435495377545683	561.1227508840964	271.5731586625072	101.0034536575636
2012-07-14	SMR	EC-Earth	15.1299435	1.0661852319519256	391.7657494577022	191.8606720570656	74.98370407816296
2012-07-15	SMR	EC-Earth	15.988541	1.42697745810031	565.174673644169	278.7086719795801	96.71627160014414
2012-07-16	SMR	EC-Earth	14.7002715	1.4846142123037442	482.6328404489778	233.0432801925612	84.44087502997225
2012-07-17	SMR	EC-Earth	13.9390565	1.5300910229818907	383.3658547340163	191.62377444670184	72.85877024157864
2012-07-18	SMR	EC-Earth	15.09359725	1.3887528105181144	396.5287523691718	185.38046665768127	64.29835599441091
2012-07-19	SMR	EC-Earth	15.3295745	1.1380446152121602	368.8744344238849	144.81225863171238	51.37303484160536
2012-07-20	SMR	EC-Earth	14.44769275	1.297757096202321	339.71994137127297	154.85024088739272	59.40031007735308
2012-07-21	SMR	EC-Earth	14.061279	1.5956817968169372	354.35660573635755	180.7773168131308	68.91255263257929
2012-07-22	SMR	EC-Earth	13.701172	1.1752555551655406	322.7680342351328	143.3078196801981	53.25034080774876
2012-07-23	SMR	EC-Earth	12.5677795	1.224573887145101	295.7300004746038	152.04479754818084	58.99107595477567
2012-07-24	SMR	EC-Earth	17.65831	1.252055745926426	334.0980954111632	165.73599247576988	70.94654418925838
2012-07-25	SMR	EC-Earth	14.407135	1.2053322412568872	344.6404638056599	160.288970246125	67.98145791613129
2012-07-26	SMR	EC-Earth
2012-07-27	SMR	EC-Earth
2012-07-28	SMR	EC-Earth
2012-07-29	SMR	EC-Earth
2012-07-30	SMR	EC-Earth
2012-07-31	SMR	EC-Earth
2012-08-01	SMR	EC-Earth
2012-08-02	SMR	EC-Earth
2012-08-03	SMR	EC-Earth
2012-08-04	SMR	EC-Earth
2012-08-05	SMR	EC-Earth
2012-08-06	SMR	EC-Earth
2012-08-07	SMR	EC-Earth
2012-08-08	SMR	EC-Earth
2012-08-09	SMR	EC-Earth
2012-08-10	SMR	EC-Earth
2012-08-11	SMR	EC-Earth
2012-08-12	SMR	EC-Earth
2012-08-13	SMR	EC-Earth
2012-08-14	SMR	EC-Earth
2012-08-15	SMR	EC-Earth
2012-08-16	SMR	EC-Earth
2012-08-17	SMR	EC-Earth
2012-08-18	SMR	EC-Earth
2012-08-19	SMR	EC-Earth
2012-08-20	SMR	EC-Earth
2012-08-21	SMR	EC-Earth
2012-08-22	SMR	EC-Earth
2012-08-23	SMR	EC-Earth	11.769897	0.8289315128255103	228.45640463187323	109.57358689212846	42.09554228504436
2012-08-24	SMR	EC-Earth	12.515259	1.0148705309356858	294.63617541594425	139.30163306023292	50.55398493292464
2012-08-25	SMR	EC-Earth	12.326508	1.3911648747792786	402.98036108316455	212.288689866246	73.47361326488327
2012-08-26	SMR	EC-Earth	12.897171	1.3929061421916482	467.3935933973404	234.97051672309425	78.49640048424001
2012-08-27	SMR	EC-Earth	12.50883475	1.32302167880173	464.1318411668599	226.90133047868505	84.00789990930058
2012-08-28	SMR	EC-Earth	14.821869	0.7580905230638391	332.0992114484538	140.83622380040077	47.19119291484293
2012-08-29	SMR	EC-Earth	13.1201935	1.0312561872582284	422.8223419421406	186.7241090857633	57.14008846722909
2012-08-30	SMR	EC-Earth	14.096512	1.0926782242366226	404.3105715702853	193.76277380896056	61.96887452083395
2012-08-31	SMR	EC-Earth	13.166931	1.1310923720896833	406.2408189681927	189.68192247998564	62.79114605205309
2013-07-01	SMR	EC-Earth	15.9299015	2.043394435208778	493.0469869437119	264.8168252139826	105.66772148571152
2013-07-02	SMR	EC-Earth	15.032379	1.822322042181779	512.4001518224195	257.710465690047	101.37831476722069
2013-07-03	SMR	EC-Earth	15.819153	1.7401006207328968	476.2498398570439	260.29266665945784	109.29525630630374
2013-07-04	SMR	EC-Earth	16.120224	2.108932579566537	539.0134162203169	298.60756672434985	128.41015989214122
2013-07-05	SMR	EC-Earth	17.734543000000002	3.02612699188638	729.584310081396	437.1680458283178	182.7606474222888
2013-07-06	SMR	EC-Earth	17.297501	1.9129392124745364	525.3015469290519	294.6341984491685	112.9537178496535
2013-07-07	SMR	EC-Earth	17.82547	1.5916764856321104	299.5953709858726	166.24934669594066	75.42879451104913
2013-07-08	SMR	EC-Earth	15.822937	2.921666756225615	455.0355423250858	283.2759182010484	127.0091239496193
2013-07-09	SMR	EC-Earth	16.375687	1.3186075646579027	316.8365694603151	144.70800059767106	61.62411204403939
2013-07-10	SMR	EC-Earth	14.510223	2.0658588012344934	427.5725767257684	224.6105737870982	90.46409699992752
2013-07-11	SMR	EC-Earth	15.437775000000002	1.7020960471786657	416.0249122455267	204.3838176053976	74.35852637351721
2013-07-12	SMR	EC-Earth	16.706787	1.3125517750942404	359.47496709871973	153.2158611781594	60.71945628015868
2013-07-13	SMR	EC-Earth	19.091705	1.6816602432472698	314.5188893384104	184.7972075278717	78.13170827287112
2013-07-14	SMR	EC-Earth	15.52256775	2.4162753981626723	464.0350559816088	272.9830538541036	116.9195025984703
2013-07-15	SMR	EC-Earth	15.840485	2.2751727818815795	419.0630366726464	253.22877091278485	107.8206156764416
2013-07-16	SMR	EC-Earth	13.174652	1.4080439243382985	278.0800254940294	153.45228310965325	66.3241302791001
2013-07-17	SMR	EC-Earth	14.182465	0.6087052504852097	155.4066355894625	68.92712441244737	31.690328154929144
2013-07-18	SMR	EC-Earth	14.339966	1.092219336989607	255.89227985876528	123.64149557848783	48.774427950225714
2013-07-19	SMR	EC-Earth	13.109299	1.1078902006238152	301.8866841214111	144.2837908018217	51.26652097796596
2013-07-20	SMR	EC-Earth	14.560852	1.0082075918250704	219.20984472792264	104.171390398641	43.15688741129535
2013-07-21	SMR	EC-Earth	14.6750185	1.0072592937684737	300.32295841025723	110.2237686478066	43.21117277504467
2013-07-22	SMR	EC-Earth	13.988205	1.0694464750466028	312.0758020887455	118.80903881629924	45.16979682568589
2013-07-23	SMR	EC-Earth	16.545578	4.667953293973106	552.6159199527281	380.062288048311	192.5583227115101
2013-07-24	SMR	EC-Earth	16.102386	7.817410893166516	1013.5386285367024	712.1402962863355	330.9926207830567
2013-07-25	SMR	EC-Earth	17.1930235	6.9337836016438406	950.7960916093876	616.755829239718	281.3356934063517
2013-07-26	SMR	EC-Earth	18.5702665	6.45219728322796	962.7932029295532	597.8653014372865	256.3187591897125
2013-07-27	SMR	EC-Earth	19.658234	4.048266124189237	637.538912814049	377.4426199445535	164.02796385942216
2013-07-28	SMR	EC-Earth	22.339203	3.387893870403662	576.4084561379586	339.89121373744456	151.80323746173624
2013-07-29	SMR	EC-Earth	19.405457	3.810564685815944	643.6094530680489	388.79833025651	178.3453951023497
2013-07-30	SMR	EC-Earth	19.6036075	4.289612832419605	648.3308637720355	417.0544976402631	191.09124314841128
2013-07-31	SMR	EC-Earth	17.4783325	4.239804302018555	715.6604830543831	425.58348180880006	189.1366701154968
2013-08-01	SMR	EC-Earth	17.1882475	2.492536617873273	528.4810019993068	295.7523475480864	122.49280856546702
2013-08-02	SMR	EC-Earth	17.887314	2.956814754944374	460.6776036176727	260.9907667651074	115.3613411912159
2013-08-03	SMR	EC-Earth	20.502823	5.573752439752526	634.7039859534831	423.8190581700311	208.37552797937207
2013-08-04	SMR	EC-Earth	20.260223	5.3463398219982725	705.9530080167815	455.0395736564564	206.72166998710816
2013-08-05	SMR	EC-Earth	16.807419	4.147617378447676	939.1083222580838	471.0989298936124	180.14124557135864
2013-08-06	SMR	EC-Earth
2013-08-07	SMR	EC-Earth
2013-08-08	SMR	EC-Earth
2013-08-09	SMR	EC-Earth
2013-08-10	SMR	EC-Earth
2013-08-11	SMR	EC-Earth
2013-08-12	SMR	EC-Earth
2013-08-13	SMR	EC-Earth
2013-08-14	SMR	EC-Earth
2013-08-15	SMR	EC-Earth
2013-08-16	SMR	EC-Earth
2013-08-17	SMR	EC-Earth
2013-08-18	SMR	EC-Earth
2013-08-19	SMR	EC-Earth
2013-08-20	SMR	EC-Earth
2013-08-21	SMR	EC-Earth
2013-08-22	SMR	EC-Earth
2013-08-23	SMR	EC-Earth
2013-08-24	SMR	EC-Earth
2013-08-25	SMR	EC-Earth
2013-08-26	SMR	EC-Earth
2013-08-27	SMR	EC-Earth
2013-08-28	SMR	EC-Earth
2013-08-29	SMR	EC-Earth
2013-08-30	SMR	EC-Earth
2013-08-31	SMR	EC-Earth
2014-07-01	SMR	EC-Earth	13.2783355	1.0562510089884696	356.6358501314376	178.38123002549264	51.75423666516983
2014-07-02	SMR	EC-Earth	11.271118	1.1210735403465206	330.824088697578	148.70863911729623	46.28041337980123
2014-07-03	SMR	EC-Earth	12.8858645	2.2954424360834134	351.11752138634336	213.33354852740348	89.11929447536228
2014-07-04	SMR	EC-Earth	15.332382	1.7035977930601	333.1489267440411	187.81782618696928	77.00545579183921
2014-07-05	SMR	EC-Earth	16.769806	2.259197686412833	377.1766555408125	207.9012989137377	92.15450648201934
2014-07-06	SMR	EC-Earth	13.587158	2.1590606283461646	429.27197498809534	244.820921546716	100.32751850907134
2014-07-07	SMR	EC-Earth	21.16684	2.764714058396597	542.8873188029978	333.5690787315942	142.45201288805518
2014-07-08	SMR	EC-Earth	18.842896	3.155095901568746	816.5914038126199	399.6587127246466	154.16418010376267
2014-07-09	SMR	EC-Earth	20.8727725	3.236596220400658	490.158954341146	292.594636138861	121.4773822819131
2014-07-10	SMR	EC-Earth	17.470581	2.9347059375491407	374.703158166687	232.08759332702425	104.77168774497488
2014-07-11	SMR	EC-Earth	11.4524995	1.8686713502889285	359.8999800348415	169.0081944681883	65.44864030537235
2014-07-12	SMR	EC-Earth	13.039764	2.491521408050461	458.19887245219553	256.4555265455437	101.5689373125666
2014-07-13	SMR	EC-Earth	18.1303255	3.6355916974453777	791.0551933103818	444.15695139471865	174.31171872132467
2014-07-14	SMR	EC-Earth	19.7560275	4.216922519606073	801.4303375277012	490.5542497650257	207.93244621771453
2014-07-15	SMR	EC-Earth		2.213061348946433	565.4945180651713	298.14566451534586	125.16867963002188
2014-07-16	SMR	EC-Earth	16.100037	2.0676940979108127	551.2449165597351	303.98147534497593	114.34500142905816
2014-07-17	SMR	EC-Earth	19.127136	2.034981680233882	378.3018920217231	206.56439413589783	82.80309685011882
2014-07-18	SMR	EC-Earth	19.22638	2.796067025567728	458.5092338842673	273.5448518038222	111.67710754914032
2014-07-19	SMR	EC-Earth	19.723328	3.97143102122316	605.872785823392	382.4576661424419	161.473124766088
2014-07-20	SMR	EC-Earth	20.403534	4.069735595494252	695.5487433163023	420.09393854794064	169.72953507865495
2014-07-21	SMR	EC-Earth	20.013596	3.6679764435321376	573.1444524854996	358.9049852564985	143.81571406325867
2014-07-22	SMR	EC-Earth	20.802063	2.359422344846604	287.03464156122914	193.57714916720343	85.49035217898343
2014-07-23	SMR	EC-Earth	21.293991	4.548942404054776	593.1616304376885	326.068146329861	146.97884787867724
2014-07-24	SMR	EC-Earth
2014-07-25	SMR	EC-Earth	25.313339	5.531973633065082	607.2053642349333	439.571754178346	199.4938845739439
2014-07-26	SMR	EC-Earth	22.013306	5.028171775775498	524.2744167752192	383.48603310482895	183.1898782655323
2014-07-27	SMR	EC-Earth	22.216385	4.931106371685395	618.0947995154121	419.3874345740163	196.6836480163551
2014-07-28	SMR	EC-Earth	21.310608	4.910547608644379	784.6406027269886	513.9424596821203	238.16078243081452
2014-07-29	SMR	EC-Earth	18.285217	4.874101660099253	801.7135678842212	537.8607463271188	246.52933739334125
2014-07-30	SMR	EC-Earth
2014-07-31	SMR	EC-Earth
2014-08-01	SMR	EC-Earth
2014-08-02	SMR	EC-Earth
2014-08-03	SMR	EC-Earth
2014-08-04	SMR	EC-Earth
2014-08-05	SMR	EC-Earth
2014-08-06	SMR	EC-Earth	25.744019	4.573803926498675	535.5691955633414	368.547693091165	185.2960696877685
2014-08-07	SMR	EC-Earth	21.167770500000003	4.539015045261298	686.3841119004976	441.0421333632008	205.3862015729948
2014-08-08	SMR	EC-Earth	19.564865	4.539140060057957	770.7274226156808	477.0847629520293	211.75738296275665
2014-08-09	SMR	EC-Earth	18.8106995	3.207692977470995	558.9149690840161	357.5320199842012	158.89235707078052
2014-08-10	SMR	EC-Earth	19.0883175	3.50105775542926	586.896507837883	386.95450603033385	177.22910676045854
2014-08-11	SMR	EC-Earth	21.050491	2.7535558549959327	592.0093185513858	353.56440012646624	147.583054960033
2014-08-12	SMR	EC-Earth	17.468215999999998	1.830928948948656	539.6385564789882	281.11005550267936	107.1804245172246
2014-08-13	SMR	EC-Earth	15.4619755	1.2714333676145624	381.26876463864994	198.4136173613487	79.82679109966429
2014-08-14	SMR	EC-Earth	15.76944	1.6924059282025294	508.3222227628913	283.4144162366504	109.82934837188188
2014-08-15	SMR	EC-Earth	15.708069	1.7257116445512568	475.6322393465011	270.2539792580704	111.1290131898608
2014-08-16	SMR	EC-Earth		1.2144826308580932	354.7242578893122	193.1502446365625	79.90942474983157
2014-08-17	SMR	EC-Earth
2014-08-18	SMR	EC-Earth
2014-08-19	SMR	EC-Earth
2014-08-20	SMR	EC-Earth
2014-08-21	SMR	EC-Earth
2014-08-22	SMR	EC-Earth
2014-08-23	SMR	EC-Earth
2014-08-24	SMR	EC-Earth
2014-08-25	SMR	EC-Earth
2014-08-26	SMR	EC-Earth
2014-08-27	SMR	EC-Earth
2014-08-28	SMR	EC-Earth
2014-08-29	SMR	EC-Earth
2014-08-30	SMR	EC-Earth
2014-08-31	SMR	EC-Earth
2015-07-01	SMR	EC-Earth	15.285263	2.035360596737969	415.1725409911883	227.9676771911029	79.87344111663313
2015-07-02	SMR	EC-Earth	18.6422885	1.762366796615901	352.584536209599	194.75201498212107	76.62009770975715
2015-07-03	SMR	EC-Earth	19.7821505	2.5599865965745368	461.0965588603909	283.61586004784067	118.0758849977521
2015-07-04	SMR	EC-Earth	18.4523315	2.5852762603153807	501.2845866575682	307.5817444798091	127.51533179820268
2015-07-05	SMR	EC-Earth	15.361725	0.9395660780970478	288.7842922642398	123.41816488310091	45.55900523602919
2015-07-06	SMR	EC-Earth	15.963867	1.1886556577203466	284.1136429999352	141.1963836419132	58.41301501027884
2015-07-07	SMR	EC-Earth	13.48291	1.222432839379116	316.62628839592776	164.22913526048717	63.89453990653706
2015-07-08	SMR	EC-Earth	16.383102	0.8988787280307082	328.8142465602492	136.83234914554296	44.85875154884528
2015-07-09	SMR	EC-Earth	14.017792	1.2280360952257725	412.8259249570978	204.8918348015922	77.72808812646736
2015-07-10	SMR	EC-Earth	14.48526	0.8760003132904418	328.86480789104627	151.77807918814895	56.618889171613056
2015-07-11	SMR	EC-Earth	14.20105	1.3650039477334714	363.64016889417474	181.5271076910064	67.37107570700171
2015-07-12	SMR	EC-Earth	12.8831325	1.0730940081778408	324.0035444732474	145.1143917985288	55.17818762607398
2015-07-13	SMR	EC-Earth	12.4871215	1.363306830780609	368.14470080525655	174.36840743893498	66.94521392731053
2015-07-14	SMR	EC-Earth	13.2767335	1.741558230002017	572.43260585643	259.3586484823625	85.11955273359438
2015-07-15	SMR	EC-Earth	15.4861905	1.3072413367050355	259.3578021418816	136.36891732938125	58.77851556122664
2015-07-16	SMR	EC-Earth	13.852234	1.7991729541667012	421.1092166060192	223.94028643224755	84.9692211880763
2015-07-17	SMR	EC-Earth	14.375336	1.7402542795567482	456.6094505923136	233.7981046487027	83.21634447918935
2015-07-18	SMR	EC-Earth	14.721802	1.5890016302789094	390.54483319444	205.1769662280542	71.38609974234024
2015-07-19	SMR	EC-Earth	14.898773	1.2929324744618456	386.0907780678093	190.60467456251365	73.69371095240967
2015-07-20	SMR	EC-Earth	15.783203	1.174393796480975	321.13391055344937	160.45747094580466	61.86925041019772
2015-07-21	SMR	EC-Earth	15.900177	1.0917486331194186	296.6161382356305	136.11090181067198	52.35452375911271
2015-07-22	SMR	EC-Earth	13.081177	1.0053445738547244	315.7439560285132	154.0749302079659	55.9150188010806
2015-07-23	SMR	EC-Earth	14.2436985	1.1530911958982522	355.983784965449	179.67416651346753	69.21350619582458
2015-07-24	SMR	EC-Earth	14.5260315	1.072302956393886	370.6861268270376	182.03489221618725	68.83779052460791
2015-07-25	SMR	EC-Earth	16.242371	0.8915279432170176	261.12684948690537	134.97045498913832	57.94171488695382
2015-07-26	SMR	EC-Earth	13.716034	1.9817991377632944	618.252919890972	315.7970197146433	119.88171829151642
2015-07-27	SMR	EC-Earth	15.0950315	1.4949921689751815	499.2216985110696	256.4401539291318	89.77885408353956
2015-07-28	SMR	EC-Earth	16.68509	1.229828202192082	375.0738420048884	202.6104208749713	77.38404261160875
2015-07-29	SMR	EC-Earth	15.237244	1.6960812075878675	517.2195903954679	272.6688445487488	103.38185831206266
2015-07-30	SMR	EC-Earth	14.720459	1.9033451436791569	710.3261839462696	332.78637075908705	111.39325646634748
2015-07-31	SMR	EC-Earth	14.895935	1.5353079542699886	422.6219826272742	216.32506414956293	82.35635576010104
2015-08-01	SMR	EC-Earth	14.294556	1.0300564502348526	297.58651506039195	138.39139829338825	49.02452188566113
2015-08-02	SMR	EC-Earth	14.494965	1.1116776266194257	261.5443948506692	136.63439039240956	57.88296715936691
2015-08-03	SMR	EC-Earth	14.8734585	1.3958608844596547	370.30644415733866	195.64920083801044	79.00360400920383
2015-08-04	SMR	EC-Earth	15.7072295	1.1676386298543389	304.5774676571203	141.04373725813784	54.653508691695095
2015-08-05	SMR	EC-Earth	17.2207185	2.201024680600403	501.0275413606147	271.3131029949795	104.39815112419994
2015-08-06	SMR	EC-Earth	16.845032	3.930016053362525	852.8577026473498	486.9750488713534	194.08005502348144
2015-08-07	SMR	EC-Earth	17.316391	2.380254839719284	591.7110648629415	330.6404696301621	133.59034882390597
2015-08-08	SMR	EC-Earth	17.2052915	3.5556511265479167	721.5969305975373	460.2881640442073	194.3212989196117
2015-08-09	SMR	EC-Earth	17.070373500000002	3.5175177899931827	704.5598914818731	453.539048324398	191.8407846244461
2015-08-10	SMR	EC-Earth	18.895767	1.780990327625262	403.831818259312	223.51406447072063	86.93296296414584
2015-08-11	SMR	EC-Earth	18.605423	2.630562866271322	565.4855261880857	329.61014321878736	135.09144623013745
2015-08-12	SMR	EC-Earth	16.36145	3.591067297760195	718.8013898309603	424.50141835324393	181.7373698468087
2015-08-13	SMR	EC-Earth	14.1934355	2.805406677551892	607.404723368612	344.26514570587153	134.10680927325978
2015-08-14	SMR	EC-Earth	16.622467	1.2629912948260815	271.5747004830925	143.80494050703237	57.65940906861131
2015-08-15	SMR	EC-Earth	14.8328705	1.727325441144698	427.2618346850175	214.7598823184244	77.00661633238381
2015-08-16	SMR	EC-Earth	14.12793	1.7397177724577817	380.8488249869654	195.07163676777725	74.7008307447563
2015-08-17	SMR	EC-Earth	15.20549	2.164717852734088	404.14989950641416	229.5295130415293	84.82155463280304
2015-08-18	SMR	EC-Earth	16.5273745	2.806870483602506	474.5638086267232	278.38770931716886	105.5764829582696
2015-08-19	SMR	EC-Earth	17.086288250000003	3.174131377388594	610.8854138580575	345.49187494107514	128.66781230177767
2015-08-20	SMR	EC-Earth	16.3074645	4.046116882193056	692.8306619364735	437.1337390203691	164.80629489999455
2015-08-21	SMR	EC-Earth	15.8630065	3.91346871942022	762.558406985406	456.52500695069887	169.49183811584993
2015-08-22	SMR	EC-Earth	17.215576	3.2264760046943675	685.8247690830303	406.8706071730902	147.80303339644826
2015-08-23	SMR	EC-Earth	21.559998	3.701531681800631	621.2071810893	400.41119930028935	162.63636031754996
2015-08-24	SMR	EC-Earth	21.425812	3.705613422803217	804.5442738916342	452.890486347382	177.08737123860524
2015-08-25	SMR	EC-Earth	19.808899	4.003403665240561	755.3579905659781	496.57004223332456	208.2489196073567
2015-08-26	SMR	EC-Earth	15.3485415	4.367614212911197	996.3167933044932	598.6882032876539	236.2339704937785
2015-08-27	SMR	EC-Earth	16.610489	1.3680869204548245	516.2639825691458	237.3815264809841	80.12199028619175
2015-08-28	SMR	EC-Earth	15.9169465	1.8869107692811544	624.9497886266242	327.7043628514492	114.7549910162221
2015-08-29	SMR	EC-Earth	14.52356	0.9401892548955126	372.1366279372255	170.90364680418736	58.628276056075805
2015-08-30	SMR	EC-Earth	12.7012175	0.939820096347899	321.0995854619018	156.6007767401909	60.58291698623642
2015-08-31	SMR	EC-Earth	11.884155	1.190306032960661	423.409503579747	212.90062007040007	75.65213383064076
2016-07-01	SMR	EC-Earth
2016-07-02	SMR	EC-Earth
2016-07-03	SMR	EC-Earth
2016-07-04	SMR	EC-Earth
2016-07-05	SMR	EC-Earth
2016-07-06	SMR	EC-Earth
2016-07-07	SMR	EC-Earth
2016-07-08	SMR	EC-Earth
2016-07-09	SMR	EC-Earth
2016-07-10	SMR	EC-Earth
2016-07-11	SMR	EC-Earth
2016-07-12	SMR	EC-Earth
2016-07-13	SMR	EC-Earth
2016-07-14	SMR	EC-Earth
2016-07-15	SMR	EC-Earth
2016-07-16	SMR	EC-Earth
2016-07-17	SMR	EC-Earth
2016-07-18	SMR	EC-Earth
2016-07-19	SMR	EC-Earth
2016-07-20	SMR	EC-Earth
2016-07-21	SMR	EC-Earth
2016-07-22	SMR	EC-Earth
2016-07-23	SMR	EC-Earth
2016-07-24	SMR	EC-Earth
2016-07-25	SMR	EC-Earth
2016-07-26	SMR	EC-Earth
2016-07-27	SMR	EC-Earth
2016-07-28	SMR	EC-Earth
2016-07-29	SMR	EC-Earth
2016-07-30	SMR	EC-Earth
2016-07-31	SMR	EC-Earth
2016-08-01	SMR	EC-Earth
2016-08-02	SMR	EC-Earth
2016-08-03	SMR	EC-Earth
2016-08-04	SMR	EC-Earth
2016-08-05	SMR	EC-Earth
2016-08-06	SMR	EC-Earth
2016-08-07	SMR	EC-Earth
2016-08-08	SMR	EC-Earth
2016-08-09	SMR	EC-Earth
2016-08-10	SMR	EC-Earth
2016-08-11	SMR	EC-Earth
2016-08-12	SMR	EC-Earth
2016-08-13	SMR	EC-Earth
2016-08-14	SMR	EC-Earth
2016-08-15	SMR	EC-Earth
2016-08-16	SMR	EC-Earth
2016-08-17	SMR	EC-Earth
2016-08-18	SMR	EC-Earth
2016-08-19	SMR	EC-Earth
2016-08-20	SMR	EC-Earth
2016-08-21	SMR	EC-Earth
2016-08-22	SMR	EC-Earth
2016-08-23	SMR	EC-Earth
2016-08-24	SMR	EC-Earth
2016-08-25	SMR	EC-Earth
2016-08-26	SMR	EC-Earth
2016-08-27	SMR	EC-Earth
2016-08-28	SMR	EC-Earth
2016-08-29	SMR	EC-Earth
2016-08-30	SMR	EC-Earth
2016-08-31	SMR	EC-Earth
2017-07-01	SMR	EC-Earth
2017-07-02	SMR	EC-Earth
2017-07-03	SMR	EC-Earth
2017-07-04	SMR	EC-Earth
2017-07-05	SMR	EC-Earth	11.4931335	0.8951323107709979	166.64888009280548	98.2645608730503	40.019404644393774
2017-07-06	SMR	EC-Earth	9.20372	0.6698116513894126	152.23231352835916	80.2757481687955	33.794012116332915
2017-07-07	SMR	EC-Earth	13.6589505	0.6672201379859584	173.95840131690966	82.42326316463065	35.45795360383858
2017-07-08	SMR	EC-Earth	13.2648775	1.0072849074604235	306.00006872264305	138.49484327046963	55.265467030118266
2017-07-09	SMR	EC-Earth	12.8145595	1.4753453245958958	605.0216876246034	242.87016781229084	74.65557343998319
2017-07-10	SMR	EC-Earth	19.32489	1.7324415913782052	386.8903677644634	226.9986637231323	90.62046916344757
2017-07-11	SMR	EC-Earth	15.05822775	2.173656876912919	552.891629573046	295.0471862152656	110.71226915627317
2017-07-12	SMR	EC-Earth	16.155487	1.837957797097364	607.4467580076498	292.7050988517799	99.38589474470942
2017-07-13	SMR	EC-Earth	15.4554905	1.254321703621598	309.83371514774524	170.8374952567535	68.94002543584728
2017-07-14	SMR	EC-Earth	12.716736	0.8176141052706838	252.8510835727355	121.401905218623	45.24068483321
2017-07-15	SMR	EC-Earth	14.5159605	0.8240076080780276	234.69618195318705	110.07137417473956	41.96299001223481
2017-07-16	SMR	EC-Earth	16.348999499999998	1.271383615048284	285.01372750754524	150.14655718765192	62.74236102978186
2017-07-17	SMR	EC-Earth	13.903061	1.3757955092137495	377.474307299233	198.31975318136372	72.22983320129538
2017-07-18	SMR	EC-Earth	13.846725	0.9402901123770556	238.0246217887714	108.687131677264	45.867150361654446
2017-07-19	SMR	EC-Earth	10.6011505	0.7755825461814004	239.8149845141185	108.65358910321568	45.28680547412793
2017-07-20	SMR	EC-Earth	12.7430265	0.935448329946062	221.25045789322	106.96852356745092	41.61295473610406
2017-07-21	SMR	EC-Earth	13.8924865	1.4366989272176691	363.0528657050776	169.54335976604733	63.5400104112433
2017-07-22	SMR	EC-Earth	14.185898	1.9178417739427824	463.9189905355702	213.6455859191861	84.93651899721931
2017-07-23	SMR	EC-Earth	15.6420135	1.7832547961432843	496.2685598389702	221.1955348032329	80.65144239181438
2017-07-24	SMR	EC-Earth	15.9886625	2.291872572673951	458.51113217732313	253.3881682218626	101.06353260461312
2017-07-25	SMR	EC-Earth	14.66214	2.2958292738712025	463.6496482028771	248.5251345284341	99.37071643886964
2017-07-26	SMR	EC-Earth	16.449158	1.8739580654958192	400.7900083018899	208.0501664838929	80.80570771802533
2017-07-27	SMR	EC-Earth	16.455826000000002	2.741706473364756	588.8468333598468	320.6322295103369	116.74810817958868
2017-07-28	SMR	EC-Earth	17.415985	2.5990805382379065	658.9971965859636	363.8897781085204	141.023672883083
2017-07-29	SMR	EC-Earth	18.430084	1.6077798997866894	536.9595653025174	244.00143178508088	84.1413543700966
2017-07-30	SMR	EC-Earth	16.589554	1.4070103455467982	418.3062571041071	216.5610241452312	89.0051441874775
2017-07-31	SMR	EC-Earth	16.0199435	1.77313414547962	579.1018502977983	303.2301925303048	110.23112145723022
2017-08-01	SMR	EC-Earth	18.036743	1.2851541245717326	313.1825253643717	184.44988997257005	76.65377943950048
2017-08-02	SMR	EC-Earth	15.303894	1.7258093297471326	536.1742043384468	272.6281429177512	103.19234393595036
2017-08-03	SMR	EC-Earth	15.2200165	1.493978270333377	438.5722267116768	214.61733202296483	88.92745209919005
2017-08-04	SMR	EC-Earth	14.009338	1.6922855754465085	559.3040207250417	271.9848614749594	99.49303340675114
2017-08-05	SMR	EC-Earth	14.480835	0.8794994945786406	366.90629297339126	156.39204764035753	52.06482508510948
2017-08-06	SMR	EC-Earth	16.184387	0.9038360935528276	249.5891465679176	128.92922346848306	45.99132711275978
2017-08-07	SMR	EC-Earth	14.8126835	1.061651165111225	256.2768771981016	135.5631188988512	45.568658096433744
2017-08-08	SMR	EC-Earth	15.5440675	1.3321392928569702	358.96737126347125	189.218467591884	71.48719392049343
2017-08-09	SMR	EC-Earth	15.9591065	2.0371206582516463	582.1144356349013	317.3141423754995	119.9207620987278
2017-08-10	SMR	EC-Earth	15.657135	2.8819422636512426	930.8035488969688	438.9713789120318	153.1006818240773
2017-08-11	SMR	EC-Earth	16.861145	1.4965375631739302	457.3411137181374	230.9180994635796	82.15996977531887
2017-08-12	SMR	EC-Earth	17.262954999999998	2.598089871743549	697.6967699202371	376.1856990973083	135.76904942602783
2017-08-13	SMR	EC-Earth	13.714386	2.641901879570532	676.3171853742544	371.4639295518076	158.7606946865248
2017-08-14	SMR	EC-Earth	13.295105	0.7975646320539728	287.28036068540325	122.63130815907448	43.15753716711643
2017-08-15	SMR	EC-Earth	14.4907535	1.207434754784808	326.9482404529414	168.26228970837687	62.94434737325493
2017-08-16	SMR	EC-Earth	14.255524	2.142669219113444	820.607344903535	363.0092177112085	108.6793221476778
2017-08-17	SMR	EC-Earth	17.898818499999997	3.335678667828245	920.411897410956	502.4065647050828	190.7799440399504
2017-08-18	SMR	EC-Earth	16.223679	3.757238404071472	1051.8795229414695	575.448869247725	213.4037403660581
2017-08-19	SMR	EC-Earth	16.3992615	2.9783238323118217	898.1721247419393	518.0414774782319	196.4877011092948
2017-08-20	SMR	EC-Earth	14.8874055	1.1483762476942243	435.9791808363669	209.4603146505476	74.2466009657866
2017-08-21	SMR	EC-Earth	14.937088	1.1040432166425762	451.88076507195086	217.4723071268596	74.06769348323343
2017-08-22	SMR	EC-Earth	13.7052615	1.557714346403669	560.2524375236871	280.4241939283654	92.16544327840693
2017-08-23	SMR	EC-Earth	12.068161	0.9057665064062216	349.314209941088	163.94478165841676	57.42775855263021
2017-08-24	SMR	EC-Earth	11.9174655	0.7401128597929787	262.6211078299865	111.4976727613282	39.42467490179829
2017-08-25	SMR	EC-Earth	10.6882175	0.902574792237615	250.33249479122776	119.02817306152018	43.51657348755869
2017-08-26	SMR	EC-Earth	8.9203185	0.8715490231288838	285.4672631418	127.0027032089228	43.32282084945407
2017-08-27	SMR	EC-Earth	10.6142885	0.5403454087262609	233.02966440152665	79.48978518369944	28.640616202865587
2017-08-28	SMR	EC-Earth	11.1193695	0.6408696168834862	377.1502900425203	118.78362476548882	35.531231083045284
2017-08-29	SMR	EC-Earth	9.086258	0.8240563513411628	397.9379004422038	151.54038992640554	47.152236863264505
2017-08-30	SMR	EC-Earth
2017-08-31	SMR	EC-Earth
2012-07-01	SMR	UKESM	19.1511535	1.433811383286108	234.0170383269325	197.69689569817444	87.68295253197829
2012-07-02	SMR	UKESM	17.561554	0.8850070109090847	174.21992679419736	145.9680207983581	65.67633910944399
2012-07-03	SMR	UKESM	18.4037165	1.7510260348889366	237.68103688057613	189.73661033008045	96.09885965978624
2012-07-04	SMR	UKESM	19.437042	2.994829116474496	245.88593125548027	210.18995063634657	128.80392821330076
2012-07-05	SMR	UKESM	20.709625	3.3844584494214924	289.55115301985376	225.64148798375464	134.870951388793
2012-07-06	SMR	UKESM	21.96402	3.8425727720740177	372.7040541743633	286.05848088318453	156.4934620636479
2012-07-07	SMR	UKESM	23.36026	4.493077850418183	394.5388873890009	322.3375732869431	195.5337952635932
2012-07-08	SMR	UKESM	24.43106	6.727298827470553	909.8685378569104	741.2807652440769	361.7316849543441
2012-07-09	SMR	UKESM	19.36319	4.228543483862782	667.1227254922704	526.3308280937456	261.1576348741103
2012-07-10	SMR	UKESM	18.698639	2.7667250299737303	647.0219720056642	502.950517569943	161.15024835894135
2012-07-11	SMR	UKESM	16.536408	0.9119851320738326	219.16454828130253	193.47825155110485	66.46362253679978
2012-07-12	SMR	UKESM	19.036041	1.7480201675171376	638.5891385036919	446.1989231778002	162.31596744042116
2012-07-13	SMR	UKESM	17.04898	0.9295808012609892	234.44304166564825	191.7225318508616	75.41651515091456
2012-07-14	SMR	UKESM	16.0176085	0.7131698488442924	153.87260513410342	133.33104847593907	57.440696718090734
2012-07-15	SMR	UKESM	16.868805000000002	2.280728791734501	659.8709155429751	510.0638955734403	148.92688750413728
2012-07-16	SMR	UKESM	14.8309635	2.157802796899979	508.6781171141729	442.4615894165065	157.01988386023282
2012-07-17	SMR	UKESM	14.828033	1.3560343793365224	171.67022833038394	139.14134288415875	69.8909900897821
2012-07-18	SMR	UKESM	15.838043	1.5006489684639397	152.4488681714871	129.44317969560802	76.20671586985519
2012-07-19	SMR	UKESM	16.18631	1.2973857854702682	130.3471611855075	113.14823345978158	63.47306187948599
2012-07-20	SMR	UKESM	15.7029115	1.461133835026099	156.75759029002813	135.91601860432232	72.52401593973585
2012-07-21	SMR	UKESM	14.492218	1.0910965328360454	180.1604138468172	147.98604711601718	60.990693443330045
2012-07-22	SMR	UKESM	15.2466125	1.2376244567635948	183.04076704124785	159.0908696961908	67.967397578186
2012-07-23	SMR	UKESM	14.792511	1.1265304970065628	222.0626134225394	190.22214973061693	70.81487392517212
2012-07-24	SMR	UKESM	19.5708315	1.3222847911774849	205.51940659827423	180.5866145463595	92.3396828007186
2012-07-25	SMR	UKESM	17.204132	1.462062842256628	419.0985613112015	317.44809770338827	100.12970834424378
2012-07-26	SMR	UKESM
2012-07-27	SMR	UKESM
2012-07-28	SMR	UKESM
2012-07-29	SMR	UKESM
2012-07-30	SMR	UKESM
2012-07-31	SMR	UKESM
2012-08-01	SMR	UKESM
2012-08-02	SMR	UKESM
2012-08-03	SMR	UKESM
2012-08-04	SMR	UKESM
2012-08-05	SMR	UKESM
2012-08-06	SMR	UKESM
2012-08-07	SMR	UKESM
2012-08-08	SMR	UKESM
2012-08-09	SMR	UKESM
2012-08-10	SMR	UKESM
2012-08-11	SMR	UKESM
2012-08-12	SMR	UKESM
2012-08-13	SMR	UKESM
2012-08-14	SMR	UKESM
2012-08-15	SMR	UKESM
2012-08-16	SMR	UKESM
2012-08-17	SMR	UKESM
2012-08-18	SMR	UKESM
2012-08-19	SMR	UKESM
2012-08-20	SMR	UKESM
2012-08-21	SMR	UKESM
2012-08-22	SMR	UKESM
2012-08-23	SMR	UKESM	14.334869	1.85767300482799	308.1533514914425	208.62651020833363	88.30488685125185
2012-08-24	SMR	UKESM	14.336578	1.967609359296476	336.96584506698883	238.3649366626324	98.91189140204854
2012-08-25	SMR	UKESM	14.670929	2.492894665765764	525.5685646442437	373.2635393312481	126.23339691470832
2012-08-26	SMR	UKESM	14.8992005	1.844147380516244	431.6148089800511	328.4481155727232	104.15327926815829
2012-08-27	SMR	UKESM	13.5624085	0.6970836857582625	190.16116668671413	156.22432248754134	54.69303960665217
2012-08-28	SMR	UKESM	11.6650695	0.612826383126573	78.06049461873374	70.49856234262344	36.39354854665957
2012-08-29	SMR	UKESM	13.256134	2.422437259195142	629.5507445284873	431.514422428891	109.71273002582733
2012-08-30	SMR	UKESM	16.089264	2.853571620331829	673.8138828741744	505.70143503111575	154.96898029498524
2012-08-31	SMR	UKESM	15.771393	2.41532148250938	427.4343382560365	319.3958376742641	139.09420870496604
2013-07-01	SMR	UKESM	17.656157999999998	2.1527971035337368	432.1699045701848	365.6028009310369	150.8685200554669
2013-07-02	SMR	UKESM	17.607940499999998	1.215054389631706	215.726251549088	193.0799878305831	84.99444719270264
2013-07-03	SMR	UKESM	17.4613345	1.1915311092335583	252.30694054258532	215.9837666368732	90.00652307208293
2013-07-04	SMR	UKESM	18.4884345	2.1142747829790536	417.88485934676726	342.8115607052977	129.32059606712593
2013-07-05	SMR	UKESM	20.5555725	3.3987141897054176	697.1346388899692	599.2709362634823	230.8903085485365
2013-07-06	SMR	UKESM	17.824493	1.2876044948467469	128.11798823806208	119.65764619754027	70.90400291006395
2013-07-07	SMR	UKESM	18.9150695	2.0602127924748563	214.57015475973043	196.42391143444823	103.69887334292252
2013-07-08	SMR	UKESM	16.502472	0.8162011094950958	89.7294806030597	80.32979608813832	50.039134161662375
2013-07-09	SMR	UKESM	17.341583	1.432723196826887	187.35688341998403	145.68132589726022	74.80025055614395
2013-07-10	SMR	UKESM	16.1560365	2.047741112886664	282.955151098284	236.7850922373333	111.5788805386361
2013-07-11	SMR	UKESM	16.211334	1.2631953804520473	126.16116974366945	110.07767852301411	66.21612797251737
2013-07-12	SMR	UKESM	17.6355285	2.4051942034414475	269.6252762188059	216.3326220959908	122.8055969645198
2013-07-13	SMR	UKESM	19.855621	3.9205801229570527	386.0077439001524	341.4214448311461	178.8743745653954
2013-07-14	SMR	UKESM	17.9515685	3.773798674950256	360.9455382096096	325.65819568078103	185.2925282613
2013-07-15	SMR	UKESM	17.028351	1.8805618798836323	206.98877785238705	174.2926759217158	90.21083486344624
2013-07-16	SMR	UKESM	14.863434	0.5526557389775119	53.60109705441528	51.859879013193066	33.57722279618062
2013-07-17	SMR	UKESM	14.978058	0.9697552231804374	96.47420448737928	86.97738323723121	51.73656633363312
2013-07-18	SMR	UKESM	16.7480775	1.6753971318049206	197.91263802556887	165.2298984117869	80.46981932232158
2013-07-19	SMR	UKESM	13.8822325	1.3793251630922465	93.80239691868748	87.86249673808463	62.07018471435584
2013-07-20	SMR	UKESM	15.0505675	1.083007832408977	87.97844853635671	82.04055920158531	52.51988505965613
2013-07-21	SMR	UKESM	16.16555825	1.0592403359662497	97.83242511506288	94.24275498091252	59.64739368187861
2013-07-22	SMR	UKESM	16.455597	0.729477586208163	49.72936943176569	45.16623962713412	33.27830769180839
2013-07-23	SMR	UKESM	17.7325745	2.3231654341539696	147.88148140680352	145.36316161101314	107.5729081138564
2013-07-24	SMR	UKESM	18.860992	6.5622043670504535	480.0705676924558	473.40263526262993	302.1308299321052
2013-07-25	SMR	UKESM	18.813263	8.019248187911895	609.0115401063208	580.8236074797167	364.181057295353
2013-07-26	SMR	UKESM	20.974274	6.434914931848413	562.3211653067495	504.6148982544192	292.2942206118946
2013-07-27	SMR	UKESM	22.3763735	6.234634044311605	644.9729489264575	519.2095330047757	280.0906101096806
2013-07-28	SMR	UKESM	23.3774715	8.043516272665157	803.9592854680254	688.0234615193365	395.5065618576684
2013-07-29	SMR	UKESM	22.264557	5.416292799189534	600.9317895819912	502.2299255661642	282.5199679007111
2013-07-30	SMR	UKESM	20.8126525	4.285483773136295	485.5833292110249	417.3177302835085	219.23095969641471
2013-07-31	SMR	UKESM	20.949127	3.012093222421461	382.5443279317741	324.2996638682613	168.6684009393497
2013-08-01	SMR	UKESM	19.478302	3.487628864810376	475.33570459996224	419.4532228690179	194.51060313585788
2013-08-02	SMR	UKESM	19.510651	2.990941507883149	298.59080020914115	268.32009591983115	148.94991766672052
2013-08-03	SMR	UKESM	21.9347235	6.695535460804399	477.6853273674961	441.68563478463614	292.1738225029718
2013-08-04	SMR	UKESM	22.558868	5.285188828387893	434.2786320767676	381.2410922178087	237.08038111174625
2013-08-05	SMR	UKESM	19.096588	3.4559046240814952	466.9342510550796	362.6003479543204	169.39437997062169
2013-08-06	SMR	UKESM
2013-08-07	SMR	UKESM
2013-08-08	SMR	UKESM
2013-08-09	SMR	UKESM
2013-08-10	SMR	UKESM
2013-08-11	SMR	UKESM
2013-08-12	SMR	UKESM
2013-08-13	SMR	UKESM
2013-08-14	SMR	UKESM
2013-08-15	SMR	UKESM
2013-08-16	SMR	UKESM
2013-08-17	SMR	UKESM
2013-08-18	SMR	UKESM
2013-08-19	SMR	UKESM
2013-08-20	SMR	UKESM
2013-08-21	SMR	UKESM
2013-08-22	SMR	UKESM
2013-08-23	SMR	UKESM
2013-08-24	SMR	UKESM
2013-08-25	SMR	UKESM
2013-08-26	SMR	UKESM
2013-08-27	SMR	UKESM
2013-08-28	SMR	UKESM
2013-08-29	SMR	UKESM
2013-08-30	SMR	UKESM
2013-08-31	SMR	UKESM
2014-07-01	SMR	UKESM	13.323883	0.9794480226065893	139.52786272929325	130.48291804684726	54.433366335543056
2014-07-02	SMR	UKESM	11.4389955	1.196443119339378	168.1556843258993	155.30455486958556	74.51611600723515
2014-07-03	SMR	UKESM	15.799347	1.87297157558654	239.9395713062281	203.60329495115	96.48029616835215
2014-07-04	SMR	UKESM	16.9890445	2.0586812272402266	288.2044080637315	239.7946563124092	108.63793216113608
2014-07-05	SMR	UKESM	19.015777	3.5130074599773544	559.1741634421123	407.3513689582251	169.13382042503434
2014-07-06	SMR	UKESM	19.93277	4.503633843034351	489.152536685743	427.83359151006	229.2583434702651
2014-07-07	SMR	UKESM	23.289459	4.278499625683349	607.7048129694	496.8536694975296	228.50641368876785
2014-07-08	SMR	UKESM	22.709625000000003	5.403770215922848	613.2651508051167	527.6956444285153	278.10379730319704
2014-07-09	SMR	UKESM	22.994171	5.934679396411599	577.3625899469927	462.9281754462906	256.67678330447865
2014-07-10	SMR	UKESM	20.787506	2.8433232075309864	206.6914175511689	196.5247550197419	122.03795871704013
2014-07-11	SMR	UKESM	16.11306775	2.256092714586745	389.5085732990184	290.62359028580613	121.9552010289716
2014-07-12	SMR	UKESM	19.866608	2.871799403723183	372.1109523672838	314.9040875848152	153.72396249359764
2014-07-13	SMR	UKESM	19.283112	4.054708572765411	458.2472872280312	367.6638845941861	197.59162835847445
2014-07-14	SMR	UKESM	21.799957	4.991748337085301	642.1274619236848	545.2318817799334	248.7799856920145
2014-07-15	SMR	UKESM	19.022125	3.344967464133504	864.0799334801031	622.828335678176	210.27881236313232
2014-07-16	SMR	UKESM	20.2170715	2.032923279444513	282.6546767395791	254.1142862149274	123.5814813459858
2014-07-17	SMR	UKESM	20.058014	2.865072929603608	360.74845040120215	303.14806451166106	151.47072824690855
2014-07-18	SMR	UKESM	22.05838	3.734104267176509	500.1188533814661	369.4205471033582	164.8056139454216
2014-07-19	SMR	UKESM	22.426178	6.347389705137946	461.9655927182862	394.7134705207471	263.3079825322416
2014-07-20	SMR	UKESM	22.05484	7.2106525462417	530.7188431216683	469.6980390926982	297.6080694957028
2014-07-21	SMR	UKESM	22.0467835	4.119488251306244	335.5995223735377	299.6061982533796	182.2875124593912
2014-07-22	SMR	UKESM	22.570465	4.344247142094306	508.739810904681	431.4950921346741	191.0141338328281
2014-07-23	SMR	UKESM	22.7362365	6.711304979825678	559.336641465368	477.7404224704239	264.0519993587262
2014-07-24	SMR	UKESM
2014-07-25	SMR	UKESM	26.6421205	6.563979707961959	498.96544208798014	448.56580307069606	283.6693127497962
2014-07-26	SMR	UKESM	26.439117	7.72489579357044	566.2789507579811	507.2538088005773	322.5549899110518
2014-07-27	SMR	UKESM	26.4022525	9.461649837080431	875.2490708707633	694.9067876035888	376.07316861080665
2014-07-28	SMR	UKESM	25.9880675	9.567201669951558	959.4793859935496	800.3193689253645	449.6507456490059
2014-07-29	SMR	UKESM	22.444244	9.393952624525769	1145.141794658703	929.391624293175	477.5613026587579
2014-07-30	SMR	UKESM
2014-07-31	SMR	UKESM
2014-08-01	SMR	UKESM
2014-08-02	SMR	UKESM
2014-08-03	SMR	UKESM
2014-08-04	SMR	UKESM
2014-08-05	SMR	UKESM
2014-08-06	SMR	UKESM	30.863678	7.637220659857982	421.3176180724537	393.9305192081331	301.37459222426247
2014-08-07	SMR	UKESM	27.995758	8.603595063134494	607.2507714102469	564.3739734209906	381.00240113100784
2014-08-08	SMR	UKESM	22.253937	7.067623250354769	645.2395099411287	565.5206794295268	335.8815507341525
2014-08-09	SMR	UKESM	22.169708	4.885637732334765	485.28589699777706	378.611303817375	212.3207036132009
2014-08-10	SMR	UKESM	21.774201	4.5887640040076505	638.5486895132241	562.6233882379504	240.5964801561019
2014-08-11	SMR	UKESM	22.642975	3.663871706790752	702.6009770577807	573.7780821373514	239.6318618966197
2014-08-12	SMR	UKESM	19.495148	1.3005697528606048	202.42292803351083	183.7374345758318	84.11826329865715
2014-08-13	SMR	UKESM	16.965729	1.3094883264345156	235.4073763785401	198.65936150972817	84.85628403493558
2014-08-14	SMR	UKESM	17.8988345	1.922793149184837	329.91580047710977	287.6436862347605	123.64503226353686
2014-08-15	SMR	UKESM	17.029449	2.8101845875443106	510.6448689755491	409.1519557974791	161.99306313670067
2014-08-16	SMR	UKESM
2014-08-17	SMR	UKESM
2014-08-18	SMR	UKESM
2014-08-19	SMR	UKESM
2014-08-20	SMR	UKESM
2014-08-21	SMR	UKESM
2014-08-22	SMR	UKESM
2014-08-23	SMR	UKESM
2014-08-24	SMR	UKESM
2014-08-25	SMR	UKESM
2014-08-26	SMR	UKESM
2014-08-27	SMR	UKESM
2014-08-28	SMR	UKESM
2014-08-29	SMR	UKESM
2014-08-30	SMR	UKESM
2014-08-31	SMR	UKESM
2015-07-01	SMR	UKESM	15.34793075	1.3945809619647012	156.74325372763747	138.93137024664077	75.18283351912004
2015-07-02	SMR	UKESM	18.5403135	2.394556572527354	282.5604635226664	245.28466243708976	125.89630404343582
2015-07-03	SMR	UKESM	20.3858945	1.5837899400023288	167.8669757095726	146.18679690365397	81.83555558043972
2015-07-04	SMR	UKESM	19.260162	1.731193296080051	262.571008367381	244.7064628053192	102.289867208748
2015-07-05	SMR	UKESM	16.4374085	1.5067441507019508	192.94104606881456	174.58148787548276	94.4221682820149
2015-07-06	SMR	UKESM	15.687408	1.571694733425601	246.7660229489659	215.69646393597725	99.23005622547052
2015-07-07	SMR	UKESM	15.768707	1.5144830687754176	342.1358525840152	279.482687480013	88.74844305735854
2015-07-08	SMR	UKESM	14.9796445	1.4239870567536663	313.3186327556453	260.0353079374386	86.01918141033504
2015-07-09	SMR	UKESM	16.179108	1.296890292250057	267.62133197924385	227.11009651340893	88.36606708549591
2015-07-10	SMR	UKESM	14.314362	0.6024645502236801	199.9132559765806	162.01119659671073	47.82296922367328
2015-07-11	SMR	UKESM	13.0553285	0.96749748069619	153.53610754538568	142.99827485767344	65.4943061783186
2015-07-12	SMR	UKESM	12.54971325	1.0875846539636156	190.21441926945744	168.6066311760785	86.20915567752303
2015-07-13	SMR	UKESM	13.1336975	1.8127071539193644	206.8444386503828	196.49234823292755	106.14866582060009
2015-07-14	SMR	UKESM	12.7500305	1.7528861574036978	248.5464433995684	225.51972819145035	111.04380194291852
2015-07-15	SMR	UKESM	16.150055000000002	2.5204691762771265	311.1514785524068	270.03155742981687	134.71794701800556
2015-07-16	SMR	UKESM	14.9161685	1.890724213035912	345.4993667387218	289.381673579226	103.5543565456618
2015-07-17	SMR	UKESM	14.8979795	2.412990334033503	301.4658092914783	255.5541503075277	122.77379820810305
2015-07-18	SMR	UKESM	15.8470765	2.240222722575953	245.04825762899625	215.83023739830608	117.03768318920234
2015-07-19	SMR	UKESM	16.241974	1.16452924345624	140.06472471917732	126.09367382934936	67.5194125231628
2015-07-20	SMR	UKESM	16.907745	1.664708233257321	193.95893554136484	169.82667056852682	88.5379585856647
2015-07-21	SMR	UKESM	16.1562805	1.200026560387041	236.2802417972639	194.2324503853306	80.31540957787206
2015-07-22	SMR	UKESM	15.812897	1.509009660252992	329.7255376732944	268.84455585075034	90.27556561327016
2015-07-23	SMR	UKESM	15.7263485	2.157992887910376	377.6509627916272	298.71965094442305	120.14510453297984
2015-07-24	SMR	UKESM	15.03067	1.453335841249185	188.9112191593652	165.22043503441407	80.80956034512178
2015-07-25	SMR	UKESM	17.9320375	1.5287381109744218	282.6895552986225	221.38699802330416	88.09286184801479
2015-07-26	SMR	UKESM	16.0002745	3.043567897913737	453.7173663842421	372.82033588990015	166.74891947987692
2015-07-27	SMR	UKESM	16.171539499999998	0.9420782481264296	186.30602513876	166.28097152777048	57.61994633499162
2015-07-28	SMR	UKESM	16.3365785	1.4261327999455564	308.7631474390645	247.614082624692	88.80085058731527
2015-07-29	SMR	UKESM	17.003570500000002	2.508177792201585	333.21789180769986	280.67380619391463	129.53883795082805
2015-07-30	SMR	UKESM	15.7134095	1.3318512328701015	347.38654070917585	261.7199157087205	90.4218165304793
2015-07-31	SMR	UKESM	15.1180725	1.1680283623865324	262.19356175749806	210.236286831648	69.76253047419712
2015-08-01	SMR	UKESM	13.986481	0.8016940780269738	111.07802008390888	98.59462304336542	48.94021430665886
2015-08-02	SMR	UKESM	15.2182925	1.3388253511859345	182.1752657243593	166.48457233060736	84.10367602850522
2015-08-03	SMR	UKESM	15.3558655	1.142461352686618	176.7771268453825	146.90452608359902	70.70266346505042
2015-08-04	SMR	UKESM	16.9011535	1.460258636417588	283.59141281730285	212.0530463730787	89.94779732685959
2015-08-05	SMR	UKESM	18.755524	2.7268631734119584	405.4516562936719	343.84372319882004	150.02948484446117
2015-08-06	SMR	UKESM	20.501617	3.568813285781631	451.815976502216	370.9143972298223	190.59186881544144
2015-08-07	SMR	UKESM	19.700958	3.255267195386074	485.0257352195822	406.77080044338936	178.5994698025309
2015-08-08	SMR	UKESM	19.933136	2.9297625637798355	399.8676861005912	342.73799439343554	163.12609201426454
2015-08-09	SMR	UKESM	18.896515	3.746917079801732	393.4391286774924	348.726259341442	182.6165652107073
2015-08-10	SMR	UKESM	20.066803	4.360680778266021	452.9404111773154	398.2742765630721	203.07273433182
2015-08-11	SMR	UKESM	19.9619445	3.357906158027203	465.6416985741324	377.8412484157967	174.7136491609493
2015-08-12	SMR	UKESM	18.4184875	2.94552916284388	451.09560532753767	348.4096453466303	158.4423313925248
2015-08-13	SMR	UKESM	15.739166	0.9034550560667504	108.91278013919326	99.7157702966317	57.7540603230645
2015-08-14	SMR	UKESM	16.951447	2.0980969319921936	290.4884533317918	215.2686646342344	104.76585114910988
2015-08-15	SMR	UKESM	16.993317	1.4168552629997626	118.5274364395855	113.0384058480168	72.32543523895895
2015-08-16	SMR	UKESM	16.8486635	1.955674449865208	199.6307995387634	172.04774723338423	92.73487041117647
2015-08-17	SMR	UKESM	18.05008	3.4166883639022885	447.7105551454282	340.1359674125568	158.42380176456706
2015-08-18	SMR	UKESM	19.391022	5.243404881267756	636.4576575240715	451.8989596946896	209.02658013902408
2015-08-19	SMR	UKESM	20.2760315	7.0371471466055535	827.0512971460281	623.9875396254106	294.78960583649143
2015-08-20	SMR	UKESM	18.196686	5.223493277421329	832.1402303390669	612.9573290884201	247.873637001573
2015-08-21	SMR	UKESM	18.4601135	3.993111525986989	635.4561428195582	500.6981952985655	204.1647859059956
2015-08-22	SMR	UKESM	19.548859	4.505801482374203	833.1619871612938	617.231295881623	221.6125873784842
2015-08-23	SMR	UKESM	21.341583	7.536871258263253	991.3476269562404	764.000535472727	342.76775758545034
2015-08-24	SMR	UKESM	21.50528	7.6879406499217	951.2074134548908	801.5096962848949	362.3582510414177
2015-08-25	SMR	UKESM	22.195465	6.908167665272008	768.0370882385873	658.4419298030717	322.0826953545365
2015-08-26	SMR	UKESM	17.993073	3.492465920609287	658.2993521033652	551.1673363966191	227.877141764298
2015-08-27	SMR	UKESM	18.438629	1.368566602880454	315.0544947084186	243.1313470833769	90.24663390598803
2015-08-28	SMR	UKESM	17.1023255	1.1215998947548456	217.2873923134956	183.9310450836045	75.4052555452362
2015-08-29	SMR	UKESM	16.2467345	1.2072120787313865	153.65335841562052	127.07232497449252	63.11091880969568
2015-08-30	SMR	UKESM	15.9123835	1.8278033424957767	384.4277055150863	236.73096311982795	101.20951823698208
2015-08-31	SMR	UKESM	16.7904355	3.2139758263277214	689.7046256432329	464.4917843712413	157.06570879821584
2016-07-01	SMR	UKESM
2016-07-02	SMR	UKESM
2016-07-03	SMR	UKESM
2016-07-04	SMR	UKESM
2016-07-05	SMR	UKESM
2016-07-06	SMR	UKESM
2016-07-07	SMR	UKESM
2016-07-08	SMR	UKESM
2016-07-09	SMR	UKESM
2016-07-10	SMR	UKESM
2016-07-11	SMR	UKESM
2016-07-12	SMR	UKESM
2016-07-13	SMR	UKESM
2016-07-14	SMR	UKESM
2016-07-15	SMR	UKESM
2016-07-16	SMR	UKESM
2016-07-17	SMR	UKESM
2016-07-18	SMR	UKESM
2016-07-19	SMR	UKESM
2016-07-20	SMR	UKESM
2016-07-21	SMR	UKESM
2016-07-22	SMR	UKESM
2016-07-23	SMR	UKESM
2016-07-24	SMR	UKESM
2016-07-25	SMR	UKESM
2016-07-26	SMR	UKESM
2016-07-27	SMR	UKESM
2016-07-28	SMR	UKESM
2016-07-29	SMR	UKESM
2016-07-30	SMR	UKESM
2016-07-31	SMR	UKESM
2016-08-01	SMR	UKESM
2016-08-02	SMR	UKESM
2016-08-03	SMR	UKESM
2016-08-04	SMR	UKESM
2016-08-05	SMR	UKESM
2016-08-06	SMR	UKESM
2016-08-07	SMR	UKESM
2016-08-08	SMR	UKESM
2016-08-09	SMR	UKESM
2016-08-10	SMR	UKESM
2016-08-11	SMR	UKESM
2016-08-12	SMR	UKESM
2016-08-13	SMR	UKESM	14.459259	0.7112117411167496	177.89488901410715	152.67692838796228	46.35941182288448
2016-08-14	SMR	UKESM	13.585358	1.0272206290352803	181.63174130258284	151.93405264131263	57.21788559479152
2016-08-15	SMR	UKESM	13.871979	0.8029284843492168	144.83067467116234	131.94177796848896	52.3477847197144
2016-08-16	SMR	UKESM	14.236481	0.7732387498313226	96.56369067611888	92.37593437186884	55.41570454542113
2016-08-17	SMR	UKESM	13.713043	0.8309560294441496	134.21541036663845	124.76156560286832	58.39595772097548
2016-08-18	SMR	UKESM	15.6091615	1.9755770775876689	298.2126318138222	260.6978848044886	108.62845408650432
2016-08-19	SMR	UKESM	16.10196	2.5069914404424924	451.3280881924784	376.5581748541126	152.6943253311596
2016-08-20	SMR	UKESM	17.467316	1.6731794822871904	402.952504096899	316.95397219689903	114.03294329264608
2016-08-21	SMR	UKESM	16.036285	1.5729628274816003	457.152577348852	328.6522436916926	90.41721759316891
2016-08-22	SMR	UKESM	16.220245	2.142487210267189	555.8779256535979	473.1295165703784	138.13669548604284
2016-08-23	SMR	UKESM	16.64798	2.977119074704452	683.617682373834	542.521744768429	193.34021418819125
2016-08-24	SMR	UKESM	17.072662	3.9492368835856455	518.1505107872872	382.2624474995373	191.8879215501561
2016-08-25	SMR	UKESM	17.368561	2.783939240106041	396.6115081027896	341.3557474100526	149.65035559221295
2016-08-26	SMR	UKESM	17.8572085	3.261136737585746	530.4851501863141	430.4633673612815	189.7128011603512
2016-08-27	SMR	UKESM	18.222809	1.6273417466219862	356.1034596952526	319.0051281559561	132.0673172962477
2016-08-28	SMR	UKESM
2016-08-29	SMR	UKESM
2016-08-30	SMR	UKESM	12.125885	1.2248726008308763	265.8991017041375	216.93390365917108	73.96348933185726
2016-08-31	SMR	UKESM	15.4952695	1.8456099194534648	293.161481808266	237.31033966792128	99.25123802647686
2017-07-01	SMR	UKESM
2017-07-02	SMR	UKESM
2017-07-03	SMR	UKESM
2017-07-04	SMR	UKESM
2017-07-05	SMR	UKESM	9.903229	0.3492056551587563	92.98508296973814	79.74448858681883	25.864401741973587
2017-07-06	SMR	UKESM	9.106598	0.4347836699492974	69.35699200805038	63.75814175486116	28.69899884685571
2017-07-07	SMR	UKESM	14.732819	1.376815211500897	286.6160092129877	220.2334151147466	86.54796480183965
2017-07-08	SMR	UKESM	16.005524	1.9302318841807509	274.4142069173011	237.49295183093	113.30749813896948
2017-07-09	SMR	UKESM	12.404205	2.4312141376134515	328.4443657129712	253.9099546333449	120.41557865366173
2017-07-10	SMR	UKESM	19.5106505	1.4984721882920442	199.5146222694129	185.0717421854692	87.7464155260609
2017-07-11	SMR	UKESM	15.836578	3.832493429893244	624.9266255774876	504.5134862583673	208.75255903875137
2017-07-12	SMR	UKESM	15.6756895	3.398750774051658	724.9357320132707	543.5124766212086	183.1283213289694
2017-07-13	SMR	UKESM	14.4183655	0.9824523478510756	113.91883841531534	102.44051863426677	59.39151841841356
2017-07-14	SMR	UKESM	12.7168275	0.4557811102772614	81.70832497906869	74.8238433829115	35.922198283193794
2017-07-15	SMR	UKESM	14.33218375	0.9693747858675714	175.88671334398796	154.35304302691927	71.2770641703905
2017-07-16	SMR	UKESM	17.216217	1.991405218860376	354.4231802865452	293.9688064917419	121.16233270076144
2017-07-17	SMR	UKESM	15.9339905	1.2050860505392482	232.6278450000155	209.5955151171936	79.09003265019999
2017-07-18	SMR	UKESM	14.1666565	0.8372860778751512	96.39951091493349	90.02561499676911	53.2528156027012
2017-07-19	SMR	UKESM	11.6870425	0.6441339631964459	93.88399744121575	82.1242555348934	46.85243656661784
2017-07-20	SMR	UKESM	13.0589905	0.7317775937827009	93.19617679510776	80.12774605087564	45.11724521378318
2017-07-21	SMR	UKESM	13.6495665	1.1574052371401111	248.7886234168949	182.64890012540724	68.04804303674393
2017-07-22	SMR	UKESM	15.009918	2.1444527179609647	393.4846184185202	316.77349447474705	133.52207115799752
2017-07-23	SMR	UKESM	15.987946	2.155433085455769	291.1046891778275	249.0194997966023	124.59922620705
2017-07-24	SMR	UKESM	15.5298155	2.734893649370977	280.13994155798366	254.48840990310504	145.8254181620182
2017-07-25	SMR	UKESM	16.680206	2.6631271687293534	275.262788006984	245.747065783322	141.88191865965308
2017-07-26	SMR	UKESM	17.1893615	2.578352890462718	253.24356880038528	242.09172626696363	133.51899041463594
2017-07-27	SMR	UKESM	16.249908	3.6284262098538185	358.3548821317411	312.64825485344454	182.8016875786359
2017-07-28	SMR	UKESM	20.4785465	5.030616706222632	544.9479253104147	480.9098247424648	263.84521533480824
2017-07-29	SMR	UKESM	18.934235	1.8122409473294128	202.70241731515404	187.51742649127863	100.7673695381416
2017-07-30	SMR	UKESM	18.020538	1.2568291386913892	267.40311724083085	222.8971992410052	85.08669259396379
2017-07-31	SMR	UKESM	18.2171935	1.5613921577192127	358.5111632318882	294.7696628359629	110.31395568102384
2017-08-01	SMR	UKESM	19.2995915	1.1666869796234538	154.56349217915078	143.79962947257286	76.120119959338
2017-08-02	SMR	UKESM	18.0638735	3.3376900909081595	688.4587456514517	560.483369827274	203.69384004285703
2017-08-03	SMR	UKESM	17.0661925	3.164830196529412	402.6171477121544	334.03658951087243	171.27919235901263
2017-08-04	SMR	UKESM	14.871979	1.631937801844077	523.065839370268	391.1935607297692	100.3425029653899
2017-08-05	SMR	UKESM	16.019928	1.339187554543104	414.62200232701474	310.2085112054517	79.9784773830944
2017-08-06	SMR	UKESM	15.16861	1.5135609731614297	345.6961669390087	257.246102030367	80.43375274960003
2017-08-07	SMR	UKESM	15.90213	1.3421803675869624	277.28792162162387	222.10213490195807	75.63076146763103
2017-08-08	SMR	UKESM	17.215362499999998	1.6570559899022608	344.82714170355064	280.9341087460694	106.74192844469869
2017-08-09	SMR	UKESM	18.1460265	2.193190510466993	469.2677419454801	389.8811152303712	150.66903198190477
2017-08-10	SMR	UKESM	18.954132	2.806949951253812	416.8213179369262	358.6223023553987	162.72282306941713
2017-08-11	SMR	UKESM	18.2361145	2.6259979793030137	389.9736941563589	344.0483211648447	144.68681950178177
2017-08-12	SMR	UKESM	19.33548	2.649804047604204	390.4029557795353	347.4347437263315	154.67630850518466
2017-08-13	SMR	UKESM	16.2541805	2.4446237029691664	357.3426027512341	307.30835941508064	150.43480364302275
2017-08-14	SMR	UKESM	14.511383	0.968526956450106	188.9995943198936	157.49026708418663	61.09854958776505
2017-08-15	SMR	UKESM	16.4480285	1.953874780335485	272.5418492701792	233.8983494719593	109.08508049110478
2017-08-16	SMR	UKESM	14.464508	2.894085390450536	433.2549011553628	360.3928743524872	158.40531122944358
2017-08-17	SMR	UKESM	20.7551575	5.597647761880216	1051.3969198548214	812.0970141458777	300.1953867807466
2017-08-18	SMR	UKESM	18.964386	6.769993902944506	1034.213368034183	852.7170402130691	375.44641474451066
2017-08-19	SMR	UKESM	17.6853335	4.347192378184199	819.1582707646747	680.5761749577157	266.936737723627
2017-08-20	SMR	UKESM	16.333649	0.6322609487520754	152.78352354042084	126.9275073227696	48.14520164806279
2017-08-21	SMR	UKESM	15.818878	1.0682077717515213	210.7392722645356	160.42578775626575	66.99807623388341
2017-08-22	SMR	UKESM	14.36672975	1.8918822889822813	248.5578025152016	216.35422290067817	104.34240323634916
2017-08-23	SMR	UKESM	12.8553775	0.7386530549643012	123.98259254138092	109.03638042459018	53.06965992701284
2017-08-24	SMR	UKESM	12.0429995	0.914066581003622	155.73681938687497	135.54105971246844	61.93093875928773
2017-08-25	SMR	UKESM	11.5939025	1.2572395109153147	206.25938072476205	163.12667061319792	73.5168647085651
2017-08-26	SMR	UKESM	10.0451965	0.5957896389398181	96.09391766242533	85.4414450426667	39.19880111025681
2017-08-27	SMR	UKESM	9.6543275	0.6169955847523334	113.85929465586942	94.09881507851772	40.09331985346202
2017-08-28	SMR	UKESM	11.122955	1.4397018779080275	352.1658705400778	236.65840527102665	72.99115051319674
2017-08-29	SMR	UKESM	10.4061585	1.3755945333622726	275.2250861365182	203.4903216207921	74.13600423046358
2017-08-30	SMR	UKESM
2017-08-31	SMR	UKESM
2012-07-01	SMR	Observations	17.326755666666667	3.2871725705868595	1485.2106116607624	861.50394483212	187.45790565041264
2012-07-02	SMR	Observations	16.771493333333332	1.8344406918709293	1655.8094878738052	693.4644327596179	111.23140113461491
2012-07-03	SMR	Observations	17.385451250000003	2.496809007370001	1785.148689228568	802.8114916945591	128.9024901844009
2012-07-04	SMR	Observations	18.118301666666667	2.2717708527876703	1752.0921852683982	789.3659132496739	90.31583342228856
2012-07-05	SMR	Observations	19.286426666666667	3.7264245401967577	1993.542944055925	1141.855983379671	147.2535553181956
2012-07-06	SMR	Observations	17.847201833333333	5.036301598711684	1713.3193204620927	1310.446744829154	243.22247926360768
2012-07-07	SMR	Observations	16.952326666666664	7.054269789840941	2196.007636063008	1453.549928608961	413.628893877938
2012-07-08	SMR	Observations	19.119216666666667	10.060717064541633	2136.9714309292	1606.3719249432918	552.9845611786058
2012-07-09	SMR	Observations	16.921453333333332	3.4806464316848937	754.6841582627663	474.9619315914684	177.4256734346125
2012-07-10	SMR	Observations	15.623016666666668	4.555829108086224	1483.175988603699	806.3014217787294	266.6834487649451
2012-07-11	SMR	Observations	14.489994833333334	1.879089656355111	895.0653083643489	392.8858691767052	129.60979264543408
2012-07-12	SMR	Observations	13.90942	2.312759215101184	1424.660932351485	526.4084663870319	169.87595823231882
2012-07-13	SMR	Observations	13.89324	2.354684249920173	908.97734191539	449.9405370801832	103.95453769566714
2012-07-14	SMR	Observations	14.267390583333333	2.034290864777599	1349.714131246119	524.4111113778165	118.5366779510806
2012-07-15	SMR	Observations	15.364910833333331	2.9097136642449404	1404.717101305499	689.7134124880356	158.52705122508874
2012-07-16	SMR	Observations	14.418242666666668	3.800465460959368	1247.3935494228097	742.3110126090594	188.4732853560872
2012-07-17	SMR	Observations	12.722714083333331	2.3580539417406623	1561.9117618810646	420.5989147738173	102.9371654282765
2012-07-18	SMR	Observations	14.631647833333334	1.8963426257105755	1594.3437140072992	405.87889038570233	42.87454877881372
2012-07-19	SMR	Observations	14.492131666666667	2.6911628393337947	1571.8302488454965	490.2365516509396	93.62983661078476
2012-07-20	SMR	Observations	13.9530735	2.1038646793576694	697.8381761742686	348.36888933262554	106.76138314775054
2012-07-21	SMR	Observations	12.781413333333331	1.7563750144999275	1315.1791012916135	408.3385243514459	65.2647097040664
2012-07-22	SMR	Observations	13.472268333333334	1.114037720441569	1175.2237747237623	210.34735775745185	45.044376784244
2012-07-23	SMR	Observations	13.482465916666666	2.013007438870507	1142.063908350457	533.6521092433082	75.46780666737283
2012-07-24	SMR	Observations	15.835885	3.016210639756907	1061.6352312997396	600.8480321950015	194.85452224933027
2012-07-25	SMR	Observations	15.314104916666668	3.822983524604959	1306.922416265788	735.5572083047737	225.99155612689788
2012-07-26	SMR	Observations
2012-07-27	SMR	Observations
2012-07-28	SMR	Observations
2012-07-29	SMR	Observations
2012-07-30	SMR	Observations
2012-07-31	SMR	Observations
2012-08-01	SMR	Observations
2012-08-02	SMR	Observations
2012-08-03	SMR	Observations
2012-08-04	SMR	Observations
2012-08-05	SMR	Observations
2012-08-06	SMR	Observations
2012-08-07	SMR	Observations
2012-08-08	SMR	Observations
2012-08-09	SMR	Observations
2012-08-10	SMR	Observations
2012-08-11	SMR	Observations
2012-08-12	SMR	Observations
2012-08-13	SMR	Observations
2012-08-14	SMR	Observations
2012-08-15	SMR	Observations
2012-08-16	SMR	Observations
2012-08-17	SMR	Observations
2012-08-18	SMR	Observations
2012-08-19	SMR	Observations
2012-08-20	SMR	Observations
2012-08-21	SMR	Observations
2012-08-22	SMR	Observations
2012-08-23	SMR	Observations	11.314014666666669	2.8884166565708096	930.3870414375853	447.0199028399322	109.506661376742
2012-08-24	SMR	Observations	11.989112	1.5520049790931605	452.3270801679836	248.7832124304696	88.3950690934095
2012-08-25	SMR	Observations	13.881131333333332	2.543049267068159	1318.6922814834809	447.4172174166258	91.39921435285164
2012-08-26	SMR	Observations	13.143299833333334	3.1020190187453007	1503.2861603378403	669.1625953271221	113.53338453712745
2012-08-27	SMR	Observations	13.089666416666669	3.347548968129835	1549.4804137893757	751.6792540329279	160.18075397820513
2012-08-28	SMR	Observations	12.215155	1.5144373279162744	294.5775246747131	195.77917212990167	97.44483109876694
2012-08-29	SMR	Observations	12.391396666666664	1.6128191543595476	326.92768925759987	152.8115029784567	71.62316830593872
2012-08-30	SMR	Observations	12.77663	2.839980270113724	799.2766862108306	409.7007279210813	142.55934434050607
2012-08-31	SMR	Observations	11.901642416666668	3.8310085508339498	1699.461048739038	711.2370706706237	180.93186872176005
2013-07-01	SMR	Observations	16.486716666666666	3.2827444271517177	832.0850384186668	548.2830781510559	176.79838088177183
2013-07-02	SMR	Observations	14.418873333333332	1.9570110503627385	1115.7842861348963	528.0172641520088	147.7671772318527
2013-07-03	SMR	Observations	16.410105416666667	1.888200531548544	1191.6132201353666	623.4612314797115	125.05381854554594
2013-07-04	SMR	Observations	16.903681666666667	2.0108842680725907	1240.222619048683	667.8198108924644	123.17977774120716
2013-07-05	SMR	Observations	17.534468	5.6593582476812845	1830.907346205486	1197.2409980335622	349.9827739197959
2013-07-06	SMR	Observations	15.513134583333333	2.665614463604424	1217.2611254152166	542.0223993686475	177.9553044956438
2013-07-07	SMR	Observations	18.798315	1.617178761372888	2158.158425721658	451.2080012928757	56.90758724777248
2013-07-08	SMR	Observations	14.57991	1.0260920195969008	1810.1750758075889	251.5281267880712	48.46104174009919
2013-07-09	SMR	Observations	15.90688275	1.413572535510613	2247.146131265023	266.1150135719372	53.69715827049654
2013-07-10	SMR	Observations	14.823452999999995	2.5953229321940725	1836.6125117271629	650.6138715365419	94.54878741428132
2013-07-11	SMR	Observations	14.48010675	1.076072943147481	1041.0236667675886	267.6954948667238	55.12830962329919
2013-07-12	SMR	Observations	16.713408333333334	1.5015506727550922	1855.9223703458777	288.2815212057213	57.24138163114827
2013-07-13	SMR	Observations	19.281859	2.743835327472671	1425.6453166506103	393.6772830836279	97.19159036052685
2013-07-14	SMR	Observations	16.125045583333332	4.074448894543137	1817.215479923453	1083.618450018765	117.80819583521136
2013-07-15	SMR	Observations	15.115368916666668	1.521488384932154	1514.388845085127	393.67729075640887	49.68493618293435
2013-07-16	SMR	Observations	12.192725833333334	0.3889243187516717	536.3270707106537	137.852301404464	19.081229304118143
2013-07-17	SMR	Observations	12.7577625	0.7495710239473421	923.8760694949078	238.7768791345622	37.60546551739763
2013-07-18	SMR	Observations	11.62839225	0.8685732636925692	683.9310302986835	198.90059790206868	48.55233944373856
2013-07-19	SMR	Observations	11.656751583333335	0.8004508775015815	800.5424947361059	170.70315153148672	48.588341420843065
2013-07-20	SMR	Observations	13.393115000000002	0.8546937526200908	868.9591507516883	261.473330666216	40.10519522933392
2013-07-21	SMR	Observations	13.305225	0.8116308547467088	872.1167099089525	200.9422163755275	32.48275124968485
2013-07-22	SMR	Observations	13.083584	0.9216288295372324	749.777917762146	221.9273451186405	70.0425270848877
2013-07-23	SMR	Observations	15.412598583333333	2.6828673206046503	465.3675432199322	328.61586848901595	210.52753973002
2013-07-24	SMR	Observations	16.27818166666667	3.7115545524253992	611.1590542692618	439.545808734393	325.8978967360151
2013-07-25	SMR	Observations	20.08098775	3.919606089983323	1107.9334579049528	528.5546600215066	200.92842285838773
2013-07-26	SMR	Observations	21.93828333333333	3.797948928713506	1790.505731462482	968.1156134690456	90.68970018046204
2013-07-27	SMR	Observations	21.8920945	4.641439810518796	1785.71244698628	1233.1530636103037	156.29042108099492
2013-07-28	SMR	Observations	20.6414125	5.166216820582048	1401.9647342374096	1005.8934307025874	218.2206120493184
2013-07-29	SMR	Observations	19.95768458333333	4.739474060071417	1405.513988159637	766.361442127866	230.65462946133013
2013-07-30	SMR	Observations	18.7294	5.071882168001973	2304.652189139779	952.1087499005624	243.3611423336312
2013-07-31	SMR	Observations	18.07737841666667	3.0997075380435635	1496.8886330967248	763.1688414625766	172.03997508667794
2013-08-01	SMR	Observations	16.992300333333333	2.923667374510769	1115.3092811441838	681.9879396014187	179.17533682679817
2013-08-02	SMR	Observations	15.721680666666666	3.1675220239082984	800.7365357554945	535.8259002387297	197.93093421760875
2013-08-03	SMR	Observations	19.42814333333333	3.5340678709832045	570.26039220945	429.86494632292647	195.07388354226168
2013-08-04	SMR	Observations	20.722708333333333	4.424221357412534	1613.8709868851104	930.1354982454476	196.2382808033325
2013-08-05	SMR	Observations	16.94011666666667	4.119635532838298	1702.592114905906	1069.929777601565	210.30526117073617
2013-08-06	SMR	Observations
2013-08-07	SMR	Observations
2013-08-08	SMR	Observations
2013-08-09	SMR	Observations
2013-08-10	SMR	Observations
2013-08-11	SMR	Observations
2013-08-12	SMR	Observations
2013-08-13	SMR	Observations
2013-08-14	SMR	Observations
2013-08-15	SMR	Observations
2013-08-16	SMR	Observations
2013-08-17	SMR	Observations
2013-08-18	SMR	Observations
2013-08-19	SMR	Observations
2013-08-20	SMR	Observations
2013-08-21	SMR	Observations
2013-08-22	SMR	Observations
2013-08-23	SMR	Observations
2013-08-24	SMR	Observations
2013-08-25	SMR	Observations
2013-08-26	SMR	Observations
2013-08-27	SMR	Observations
2013-08-28	SMR	Observations
2013-08-29	SMR	Observations
2013-08-30	SMR	Observations
2013-08-31	SMR	Observations
2014-07-01	SMR	Observations	12.306761666666668	1.6690102067707635	537.4380571264028	311.61065777832204	93.32125165776192
2014-07-02	SMR	Observations	9.925374666666666	1.5738642377253849	609.128820520621	319.04915110922144	85.05064180680878
2014-07-03	SMR	Observations	14.047653999999998	2.639099051222776	1201.3528381403266	600.6162573716356	148.2621020988513
2014-07-04	SMR	Observations	14.983646916666666	2.491840865181512	1060.8548826081892	566.3812299035221	161.73541777201615
2014-07-05	SMR	Observations	16.711146666666668	2.119443917400948	1388.6148692999548	590.5478027934644	95.91693852549282
2014-07-06	SMR	Observations	17.863796666666666	4.228314448940519	1653.586340563375	1045.3071715785895	190.1342027622701
2014-07-07	SMR	Observations	22.51901333333333	6.707375993087958	2397.77826200694	1423.1289116921453	379.1030709928352
2014-07-08	SMR	Observations	22.432275166666667	7.224431984856775	2333.8816418683723	1334.08463679337	364.73598958074354
2014-07-09	SMR	Observations	23.65497833333333	6.424932546268394	1206.2868727222367	908.8162459413412	332.0996463266176
2014-07-10	SMR	Observations	16.559960833333335	3.1248262375914297	1075.6923989274828	439.4064974462282	173.438774167108
2014-07-11	SMR	Observations	11.07504	2.002323663867726	1732.6859581979668	300.1025872722243	89.47186324146206
2014-07-12	SMR	Observations	17.660230000000002	3.535081795551711	2141.352267797232	1081.2818433159944	100.82418747790403
2014-07-13	SMR	Observations	18.892525	6.452105075117864	2979.544073636265	1664.1869181679408	221.5181168262881
2014-07-14	SMR	Observations	19.74174333333333	7.87831513963552	2302.1255030229886	1555.8307434393655	432.0659717545467
2014-07-15	SMR	Observations	15.816108166666666	6.064191855739486	1616.2533750697155	982.6029267940715	299.9296475798263
2014-07-16	SMR	Observations	16.31677583333333	3.8938010545829496	1123.0008916020097	704.4197683155719	235.898472625584
2014-07-17	SMR	Observations	19.658205	3.4914960952478724	1247.7356567013771	682.695042702109	191.15540276914243
2014-07-18	SMR	Observations	19.140496666666664	4.73302825790858	2496.0502681889443	871.7901656587444	173.19621157841544
2014-07-19	SMR	Observations	19.028309333333333	5.391274073671227	1225.136306329888	845.6334027484002	245.30130530650592
2014-07-20	SMR	Observations	20.973250916666668	5.8158847535219085	1165.690568843596	827.5879114897291	250.47990622672484
2014-07-21	SMR	Observations	21.089268416666663	4.249589165265768	1031.3175361421024	697.344561783325	166.43254088657653
2014-07-22	SMR	Observations	22.865234	4.1286247665173885	972.6792416547788	581.3331693173664	207.9273830837288
2014-07-23	SMR	Observations	23.5098625	6.250157487813572	1211.9232700929206	761.2200926871762	320.8380418842568
2014-07-24	SMR	Observations
2014-07-25	SMR	Observations	27.0820205	8.6574803331918	1360.508799059387	1019.1923401885684	420.2136716002493
2014-07-26	SMR	Observations	25.294276666666665	9.426668494113734	1429.590713372907	1099.1738475653258	448.72214834589886
2014-07-27	SMR	Observations	23.160455	5.846925926804801	1256.2485031264025	792.2779152659361	275.28837615542443
2014-07-28	SMR	Observations	22.053805	7.388310392111545	1646.8081766019104	1095.8890978019044	388.7965754438199
2014-07-29	SMR	Observations	18.524767333333333	8.841940172035237	1606.6870587107344	1191.2764887407352	492.7071871055649
2014-07-30	SMR	Observations
2014-07-31	SMR	Observations
2014-08-01	SMR	Observations
2014-08-02	SMR	Observations
2014-08-03	SMR	Observations
2014-08-04	SMR	Observations
2014-08-05	SMR	Observations
2014-08-06	SMR	Observations	26.3056235	8.429450765761402	1357.483945225903	981.584590775301	413.4989092488912
2014-08-07	SMR	Observations	17.98457091666667	8.818888080026777	1318.4548013323013	914.246167278504	388.7994686659931
2014-08-08	SMR	Observations	19.58067212853107	4.8400483056529335	1317.7328944609385	863.2030091233881	223.8746756451396
2014-08-09	SMR	Observations	20.035005	5.399653550683095	1490.9985155185032	1064.0493616729625	294.2411975859334
2014-08-10	SMR	Observations	18.515041666666665	3.928095410162036	1155.8100217211145	788.0049293925254	272.0612741656841
2014-08-11	SMR	Observations	18.84015241666667	4.779841321210892	1299.1863307305885	811.0140292433464	286.50726289143336
2014-08-12	SMR	Observations	17.851441666666666	2.094667732876931	1090.5077754955098	419.7704707548803	87.45529769579407
2014-08-13	SMR	Observations	14.33132325	1.447840898953539	1115.3345371319433	409.82046402795135	80.93059075942713
2014-08-14	SMR	Observations	15.489983666666664	1.7531700174749332	1096.0332699078556	438.7451361661167	99.52535199453794
2014-08-15	SMR	Observations	13.705933333333332	1.7202712459556022	964.3716614228728	390.1989957010383	82.34910993700333
2014-08-16	SMR	Observations	12.879816666666668	2.1563819913773243	1351.5632288463592	625.8304080932202	111.25914359178712
2014-08-17	SMR	Observations
2014-08-18	SMR	Observations
2014-08-19	SMR	Observations
2014-08-20	SMR	Observations
2014-08-21	SMR	Observations
2014-08-22	SMR	Observations
2014-08-23	SMR	Observations
2014-08-24	SMR	Observations
2014-08-25	SMR	Observations
2014-08-26	SMR	Observations
2014-08-27	SMR	Observations
2014-08-28	SMR	Observations
2014-08-29	SMR	Observations
2014-08-30	SMR	Observations
2014-08-31	SMR	Observations
2015-07-01	SMR	Observations	16.783083333333334	2.534589479440565	1823.7212623834084	805.3071544269931	54.8807230731902
2015-07-02	SMR	Observations	20.6385	2.935659590134539	1695.0307225272827	804.7003278212117	95.2452378874431
2015-07-03	SMR	Observations	23.30466666666667	6.088581832539485	2230.166696725448	1321.8569401740976	247.56079711711425
2015-07-04	SMR	Observations	19.26858333333333	4.116373938772487	1285.333658770803	905.1184398603148	195.17437887351667
2015-07-05	SMR	Observations	15.510416666666666	1.7277061299164442	748.3012155178665	349.88637738682417	79.26626414966748
2015-07-06	SMR	Observations	14.591583333333332	2.0042085141043264	2467.332319762284	397.7595428196637	74.47497839801994
2015-07-07	SMR	Observations	13.3655	2.539793075672806	1679.6994423948806	577.1241153127307	109.06430222625572
2015-07-08	SMR	Observations	13.2625	3.9816777374025927	1062.8247622140448	647.6424728762556	190.439484393866
2015-07-09	SMR	Observations	14.89175	2.1882577760498445	1189.5433672709532	528.6211670123758	129.18536140141745
2015-07-10	SMR	Observations	13.933333333333334	1.5284884698712238	1387.766590175275	340.4918545266452	74.40703084111377
2015-07-11	SMR	Observations	13.664666666666664	2.421391772545056	855.8618075184439	518.9291326015934	115.59566582763102
2015-07-12	SMR	Observations	11.522083333333333	1.2927070069917146	424.22379103275534	195.3830748190429	77.86991302804563
2015-07-13	SMR	Observations	12.77	2.0569326594769795	863.9942408516795	292.8897501622895	107.91343058732824
2015-07-14	SMR	Observations	14.784	2.7562134512300336	714.1818679102621	358.8836154512159	159.63128531034448
2015-07-15	SMR	Observations	16.7355	1.7453378962381048	944.8054829211776	316.06500166485995	78.59270738947414
2015-07-16	SMR	Observations	12.853916666666668	3.696466910299767	1003.9903184258347	441.0183575005932	141.4588867169822
2015-07-17	SMR	Observations	14.919166666666667	3.9306944553027527	839.5521316523634	513.9479016719588	173.60223789217082
2015-07-18	SMR	Observations	13.426833333333333	3.833924314989468	1299.010694417007	668.1919990477365	151.97453087197022
2015-07-19	SMR	Observations	12.730083333333331	1.559193280252761	1129.9698936772206	316.8801266425505	87.87926854602958
2015-07-20	SMR	Observations	15.243916666666667	1.8274418123601763	1287.665446637042	421.4828142747917	84.60044282354546
2015-07-21	SMR	Observations	15.3565	1.638042704542292	1153.0144870861495	376.26558240584376	64.55111917462351
2015-07-22	SMR	Observations	12.955666666666668	2.017487148894176	885.7051455411029	420.50167647579946	87.22703073463077
2015-07-23	SMR	Observations	13.61325	2.373111911732104	1117.5551826827264	565.6325829286113	120.58933464353451
2015-07-24	SMR	Observations	13.956	2.134879211886732	1020.576730280846	455.7077528487456	99.89568838062904
2015-07-25	SMR	Observations	16.374833333333335	2.04144041084653	1729.9547377631202	598.3866693403527	76.98698998432636
2015-07-26	SMR	Observations	13.607416666666666	4.277733554813671	1775.339985960778	938.4431745912724	185.4692889136599
2015-07-27	SMR	Observations	14.198916666666667	1.0797107844024527	649.0055962958254	310.4907004756269	70.35054008621273
2015-07-28	SMR	Observations	14.987	1.4302954531564371	953.921853679829	409.4369023269361	94.51652304955772
2015-07-29	SMR	Observations	13.8275	2.650990306963233	1145.9437600819265	597.0096396180634	132.63706542133167
2015-07-30	SMR	Observations	14.430166666666665	2.4871250277365045	1073.036834752003	530.8401734819665	156.09950188778726
2015-07-31	SMR	Observations	13.410166666666669	2.0844793754745936	873.4599126426767	366.98244940757775	102.47134968968751
2015-08-01	SMR	Observations	12.640083333333331	1.0266509454193713	682.3767968196737	196.58900156285267	57.93508499991944
2015-08-02	SMR	Observations	14.107916666666666	1.4844289360104497	1362.7666029883394	553.0170395951588	66.2364486848548
2015-08-03	SMR	Observations	15.0	1.626180618672036	1065.4894313680002	492.8450965681991	75.11675413907011
2015-08-04	SMR	Observations	16.742333333333335	1.5509255775590591	2003.187539911445	306.3464694307976	51.8647995923139
2015-08-05	SMR	Observations	18.253833333333333	2.868631830550489	1691.8759666976846	872.8921599461371	98.4547244960392
2015-08-06	SMR	Observations	16.847166666666666	5.196868204660501	1889.7025407182568	992.5823443047622	241.82611008648936
2015-08-07	SMR	Observations	18.465333333333334	3.462045604863922	1843.420134436292	1031.887163895337	164.52703253380773
2015-08-08	SMR	Observations	17.774833333333333	4.572007339130616	1814.227669890142	1154.850480847787	273.6813687487184
2015-08-09	SMR	Observations	17.26725	2.450172241711561	1184.2148505512782	439.3396037470426	81.7802558835059
2015-08-10	SMR	Observations	19.5825	3.367395357364185	2000.8729717253336	827.6297530047846	105.11971914771452
2015-08-11	SMR	Observations	18.72691666666666	4.226726302181183	1839.136848688874	999.5272057535768	187.9288542882034
2015-08-12	SMR	Observations	16.307333333333332	3.9337771266063695	1392.7043416891045	874.9463908360299	225.5835121300236
2015-08-13	SMR	Observations	14.156083333333331	0.8592670747674108	968.303710960446	208.21561864545865	22.987583097837003
2015-08-14	SMR	Observations	15.5735	1.2730625652064087	1493.9488413433107	246.01107096412343	43.156069429203406
2015-08-15	SMR	Observations	15.365333333333334	1.1696160823665072	1025.73626388864	277.5340574863236	38.58674104017653
2015-08-16	SMR	Observations	14.7585	1.147560256553989	823.3198496783732	219.67609362552764	60.52167423323086
2015-08-17	SMR	Observations	16.727249999999998	1.6392729532841552	2136.7193092915613	498.9179830748403	34.75303006037925
2015-08-18	SMR	Observations	19.21975	2.8070242946998745	1737.8970434681548	768.6539455548532	54.88821338491785
2015-08-19	SMR	Observations	19.29908333333333	4.026115413813487	1521.9655173671915	1120.2492216069636	126.70966702087615
2015-08-20	SMR	Observations	17.935499999999998	4.570852769401709	1642.6976328625362	1091.0351811842097	180.9817031695988
2015-08-21	SMR	Observations	17.1025	3.991540589856929	1861.0384641786245	1091.9158240285817	162.6699892599998
2015-08-22	SMR	Observations	18.77858333333333	3.802994218287375	1589.652999575233	919.1940632739356	196.6906787828032
2015-08-23	SMR	Observations	21.416833333333333	5.248437715483679	1418.4866969743316	963.7470480736564	252.7993261534328
2015-08-24	SMR	Observations	20.92	6.796233780576113	1867.779272305671	1262.878481899152	394.7132536490816
2015-08-25	SMR	Observations	20.20925	7.092314916528416	1577.1948297008717	1028.1476974346608	397.3177105736045
2015-08-26	SMR	Observations	14.719666666666663	5.893161487848063	1724.5395163070154	1028.2496949376814	317.8282139154242
2015-08-27	SMR	Observations	16.347083333333334	2.7908981508576174	1659.9824158951888	769.089419993549	202.82378158402923
2015-08-28	SMR	Observations	14.954166666666666	2.050282462962947	1178.5372842248082	540.404789578612	106.27498493495236
2015-08-29	SMR	Observations	13.91825	0.6289310040293772	567.0737532034386	152.2618700555893	29.26151877415806
2015-08-30	SMR	Observations	11.903	1.2001156939997697	1125.531514443005	347.4459609309413	45.18668923886699
2015-08-31	SMR	Observations	13.827166666666669	1.673837253125745	1246.7556915139137	494.0084671237495	93.2776493885608
2016-07-01	SMR	Observations
2016-07-02	SMR	Observations
2016-07-03	SMR	Observations
2016-07-04	SMR	Observations
2016-07-05	SMR	Observations
2016-07-06	SMR	Observations
2016-07-07	SMR	Observations
2016-07-08	SMR	Observations
2016-07-09	SMR	Observations
2016-07-10	SMR	Observations
2016-07-11	SMR	Observations
2016-07-12	SMR	Observations
2016-07-13	SMR	Observations
2016-07-14	SMR	Observations
2016-07-15	SMR	Observations
2016-07-16	SMR	Observations
2016-07-17	SMR	Observations
2016-07-18	SMR	Observations
2016-07-19	SMR	Observations
2016-07-20	SMR	Observations
2016-07-21	SMR	Observations
2016-07-22	SMR	Observations
2016-07-23	SMR	Observations
2016-07-24	SMR	Observations
2016-07-25	SMR	Observations
2016-07-26	SMR	Observations
2016-07-27	SMR	Observations
2016-07-28	SMR	Observations
2016-07-29	SMR	Observations
2016-07-30	SMR	Observations
2016-07-31	SMR	Observations
2016-08-01	SMR	Observations
2016-08-02	SMR	Observations
2016-08-03	SMR	Observations
2016-08-04	SMR	Observations
2016-08-05	SMR	Observations
2016-08-06	SMR	Observations
2016-08-07	SMR	Observations
2016-08-08	SMR	Observations
2016-08-09	SMR	Observations
2016-08-10	SMR	Observations
2016-08-11	SMR	Observations
2016-08-12	SMR	Observations
2016-08-13	SMR	Observations	12.076	1.3210958584706471	989.3935027839576	375.6825589446692	51.72988440828024
2016-08-14	SMR	Observations	12.79416666666667	1.8064680231852723	1300.864744267274	391.87695138844026	67.318759839045
2016-08-15	SMR	Observations	12.750333333333334	1.0931463546402729	360.78711199004977	125.27753861249673	46.3231651152667
2016-08-16	SMR	Observations	12.439083333333334	0.8588277727165533	256.93162810712454	176.71536794826582	62.51689243489022
2016-08-17	SMR	Observations	14.107666666666669	1.28177981668552	719.7603218107988	327.5850696280808	74.01838368504531
2016-08-18	SMR	Observations	13.44125	2.2805017979373194	961.5996405357336	505.0144406838898	109.39208387749484
2016-08-19	SMR	Observations	15.375833333333333	2.5797907062975023	1187.408967369639	628.1190950327153	160.55100633681778
2016-08-20	SMR	Observations	16.04	2.314946662561391	1350.371608134915	714.0703856262135	133.59823358207572
2016-08-21	SMR	Observations	15.828333333333331	2.484173324386125	1504.7280082117604	713.1995330843881	137.9830659756928
2016-08-22	SMR	Observations	16.336166666666664	4.585041701606014	1406.9866528788382	924.4825585802135	289.9011569540712
2016-08-23	SMR	Observations	14.206583333333334	3.7346604427371135	1099.6811420049942	718.6127266930698	247.8239389577768
2016-08-24	SMR	Observations	14.369666666666664	2.337356510059898	813.6443502942631	438.65323589395433	100.79219982091456
2016-08-25	SMR	Observations	12.692666666666668	1.888711109386424	1025.578564880671	346.4290695208041	101.7515059158099
2016-08-26	SMR	Observations	14.835250000000002	1.7507572407445853	1170.467123366192	435.0083330550174	83.36096173018177
2016-08-27	SMR	Observations	16.028666666666666	2.456552531065853	1103.256972617684	664.7463945593922	125.06873970357354
2016-08-28	SMR	Observations
2016-08-29	SMR	Observations
2016-08-30	SMR	Observations	11.174	1.612199310692542	1228.0596124551844	514.7654644078798	60.33086025347205
2016-08-31	SMR	Observations	13.814666666666668	1.6745215607995825	1227.563160045317	431.1482757809458	64.80047260188906
2017-07-01	SMR	Observations
2017-07-02	SMR	Observations
2017-07-03	SMR	Observations
2017-07-04	SMR	Observations
2017-07-05	SMR	Observations	10.512	0.4712761467009061	388.38175623779455	142.46104439103925	25.28130750945169
2017-07-06	SMR	Observations	8.9025	0.5875549805779221	363.1402190696599	124.22817383709268	33.0431667008514
2017-07-07	SMR	Observations	14.47625	1.4725416955874868	1791.5791366401097	298.53646173109587	48.76509522273381
2017-07-08	SMR	Observations	16.812666666666665	2.415363793498823	1789.9463994269263	806.8367567665031	70.82008286597275
2017-07-09	SMR	Observations	13.003916666666663	2.9077760226211096	2711.330387644856	911.3383578011052	95.70133494285196
2017-07-10	SMR	Observations	20.230833333333333	3.5368623163482016	1585.129854805293	904.920043747162	169.63261656576572
2017-07-11	SMR	Observations	14.406166666666667	4.019284860506682	1901.5751199610384	917.0818839054896	198.6577590873048
2017-07-12	SMR	Observations	15.752833333333331	5.866075979018718	915.4583093969694	659.8260515131999	272.7200976420571
2017-07-13	SMR	Observations	12.661749999999998	1.4735416058895092	844.4148145714107	294.19728358106465	84.46918351088365
2017-07-14	SMR	Observations	11.408166666666665	0.5908761087051928	351.1780022598397	111.54409538661696	39.73229302136333
2017-07-15	SMR	Observations	14.946666666666664	1.0030068075681706	1509.0930341473609	198.84684610882624	37.68855489605187
2017-07-16	SMR	Observations	16.977833333333333	1.8915251530204304	1540.8519081621146	632.4998492086731	73.42882048917994
2017-07-17	SMR	Observations	13.617833333333332	2.3572405469145945	1447.2786423967384	610.9433781470268	128.44589427747974
2017-07-18	SMR	Observations	13.444	1.0287473650097536	1199.4389019809298	322.23316749406723	43.55218513025323
2017-07-19	SMR	Observations	10.23025	0.7701089084507409	662.7997064520313	230.037656424042	46.26803942674842
2017-07-20	SMR	Observations	11.33325	0.8478349257190508	502.9380996111087	235.40950326039555	63.917663681958544
2017-07-21	SMR	Observations	12.212916666666668	1.365699285903737	708.5006853805507	318.1701709354864	75.96680281037932
2017-07-22	SMR	Observations	13.24975	2.054678224468688	909.1704795294228	490.74343147806	118.82071662172164
2017-07-23	SMR	Observations	15.33875	2.277221515066354	993.6423935648786	562.9174697779231	138.99940366122524
2017-07-24	SMR	Observations	13.631583333333332	2.6716096677731223	679.5052409219115	426.5515942895405	168.20175849431962
2017-07-25	SMR	Observations	13.31275	1.7449930557131277	362.1202562758144	200.0134593507809	85.56775100797134
2017-07-26	SMR	Observations	14.933166666666668	1.663783450596009	373.4650871042717	169.0012797790216	79.44906649553666
2017-07-27	SMR	Observations	14.18525	2.841856417516155	1887.054971610564	427.5524454889151	137.35208064764254
2017-07-28	SMR	Observations	17.815666666666665	6.570264524800375	1950.3186636742423	865.8604735836025	344.5992862088157
2017-07-29	SMR	Observations	17.172833333333333	3.731668384603247	1344.3096949618266	734.5596960216636	189.9589215177176
2017-07-30	SMR	Observations	16.078333333333333	3.252217645818175	1651.2101419664136	828.8186779870418	162.63126181786993
2017-07-31	SMR	Observations	15.655833333333334	2.650162204512633	1363.944040566356	627.9826170908815	137.70518775514503
2017-08-01	SMR	Observations	18.660833333333336	2.123677768417407	1367.464766333222	567.2978185650934	102.61255370615945
2017-08-02	SMR	Observations	14.243416666666668	2.9141511706453715	1616.6180035111172	740.873470539952	135.1926948161939
2017-08-03	SMR	Observations	15.7095	2.300450701006881	1150.396684161296	533.7171542506817	89.3314669590868
2017-08-04	SMR	Observations	13.879166666666666	2.7245461224880385	1412.9132277916724	711.9020574118581	126.78736124756304
2017-08-05	SMR	Observations	15.453	2.1322612936043845	1163.9996760388094	486.4693787389186	101.8894032256502
2017-08-06	SMR	Observations	13.931916666666666	1.8537646805508687	700.7689146420684	289.5318446115574	98.49527614675004
2017-08-07	SMR	Observations	11.514916666666668	1.3120806771108462	224.61002658789303	156.34640105940036	81.09116712869177
2017-08-08	SMR	Observations	15.0855	2.9420978355548253	1646.3510745694452	557.4593636487441	155.69375837042003
2017-08-09	SMR	Observations	16.269083333333334	3.128597505193841	1836.7580957695188	1044.7906854998666	185.2005925853752
2017-08-10	SMR	Observations	15.665166666666666	3.23111033394145	1465.853667709214	917.5425957646804	220.0169800946816
2017-08-11	SMR	Observations	17.472416666666668	3.152571052607508	1188.2451126151182	740.2016562365422	150.77486842851042
2017-08-12	SMR	Observations	18.45825	3.5339658313336457	1326.552537025222	822.2361871415956	217.4350540079208
2017-08-13	SMR	Observations	15.71075	2.2105552121992256	755.9394656606767	370.82947113200487	109.93475994884524
2017-08-14	SMR	Observations	13.719083333333332	0.6233041498782657	721.0116220522664	151.8296115115844	29.978809232083208
2017-08-15	SMR	Observations	14.57375	1.5738106708508477	1452.2735161672724	557.6171397837959	68.0438546892129
2017-08-16	SMR	Observations	15.210166666666668	2.59459755711046	1770.079743105972	773.7759667203374	101.76735067943063
2017-08-17	SMR	Observations	17.660583333333335	4.911056663451729	1913.738942530923	1195.182947536342	287.2518841001744
2017-08-18	SMR	Observations	15.989833333333332	4.868456337165297	1598.246978602741	1060.7175138828495	286.9105533281668
2017-08-19	SMR	Observations	15.994083333333332	3.2540256362318107	1097.0323428781808	589.8430883746341	206.06869969803745
2017-08-20	SMR	Observations	15.12083333333333	1.3504213818102984	1081.2557939997628	464.5154734064043	80.41694056938837
2017-08-21	SMR	Observations	14.37525	1.49833980219799	1167.917618287303	464.1476784474745	115.91445101027615
2017-08-22	SMR	Observations	11.820916666666667	2.4912250745578053	1284.5967946300862	580.6698030964133	130.90525216232788
2017-08-23	SMR	Observations	11.301000000000002	0.8731539647965113	288.56110097289104	126.65688677444987	56.82246439611583
2017-08-24	SMR	Observations	9.876333333333337	0.9388161539524644	397.689798463894	195.55336387096003	64.44557019010665
2017-08-25	SMR	Observations	8.82975	1.0332681979570788	747.2504365629729	237.04446293172032	48.18306598210128
2017-08-26	SMR	Observations	8.363333333333333	0.5754180602180102	277.97240726511734	93.34749872075064	28.76583649499068
2017-08-27	SMR	Observations	8.309416666666667	0.6020451061049286	197.25487202232165	75.13815898257015	27.913626208761784
2017-08-28	SMR	Observations	7.942333333333334	1.063859776893699	620.8216690586282	156.2980361734158	57.76189114787218
2017-08-29	SMR	Observations	6.6145000000000005	1.9264661543121364	937.0356274494138	368.8853600878634	89.916572648747
2017-08-30	SMR	Observations
2017-08-31	SMR	Observations
2014-03-11	ATTO	ECHAM-SALSA	26.935898	3.4810579	686.0498583	191.9337626	57.56395425
2014-03-12	ATTO	ECHAM-SALSA	26.811218500000003	1.81703295	514.8520732	128.2275678	23.90407895
2014-03-13	ATTO	ECHAM-SALSA	26.2384035	1.35880035	515.5377915	133.946542025	21.822176050000003
2014-03-14	ATTO	ECHAM-SALSA	26.60434	1.4983062	493.19098415	118.9801702	31.8529546
2014-03-15	ATTO	ECHAM-SALSA	25.4750515	1.2644609	475.2668237	118.7707188	32.567512300000004
2014-03-16	ATTO	ECHAM-SALSA	25.614105	1.0308988	521.88586967	154.14030705	30.85133336
2014-03-17	ATTO	ECHAM-SALSA	26.360947	0.90375895	522.240294185	153.04877256999998	17.36518245
2014-03-18	ATTO	ECHAM-SALSA	26.3494565	1.79730955	518.8683691499999	148.80178705	30.1300641
2014-03-19	ATTO	ECHAM-SALSA	27.98581	2.2799878	521.2814787	136.904327	44.1263584
2014-03-20	ATTO	ECHAM-SALSA	27.6265565	3.1477155	611.5488375	186.060544	60.571613000000006
2014-03-22	ATTO	ECHAM-SALSA	28.679458500000003	4.19156965	718.8147065	242.0121275	93.091622
2014-03-23	ATTO	ECHAM-SALSA	28.13086	5.414938	814.647574	383.773695	144.686158
2014-03-25	ATTO	ECHAM-SALSA	25.746216	2.8067377	736.7096064	196.273031	51.1535392
2014-03-29	ATTO	ECHAM-SALSA	27.37561	3.7058713	717.3106104	246.8010133	77.9226535
2014-03-30	ATTO	ECHAM-SALSA	27.1181335	2.8478711	711.5618833999999	197.1520733	55.6281753
2014-03-31	ATTO	ECHAM-SALSA	26.16748	2.593804	604.3542115	182.2120896	54.431685
2014-04-01	ATTO	ECHAM-SALSA	24.3709565	1.877326	459.32578915	119.47025245	31.1359507
2014-04-02	ATTO	ECHAM-SALSA	25.957352	2.0298587	508.2483891	114.809175	21.7994411
2014-04-23	ATTO	ECHAM-SALSA	25.271912	0.49774906	295.73369438000003	74.16099438	8.53261515
2014-04-24	ATTO	ECHAM-SALSA	24.9953005	0.89209095	420.7397034	100.9557154	16.67094195
2014-04-25	ATTO	ECHAM-SALSA	25.819458	1.5556062	416.6879965	107.1077565	27.6684603
2014-04-26	ATTO	ECHAM-SALSA	25.9600065	1.5571927	384.9541484500001	118.18894335	33.8311035
2014-04-27	ATTO	ECHAM-SALSA	25.4624635	0.987201225	313.5594695	89.890402	21.88025305
2014-04-28	ATTO	ECHAM-SALSA	26.643036	1.80389865	414.98685835	119.32380185	36.0120337
2014-04-29	ATTO	ECHAM-SALSA	25.537308	1.52550335	539.86246	144.0363921	22.6887691
2014-04-30	ATTO	ECHAM-SALSA	26.394516	1.668955	485.2772392	141.4621942	30.5659865
2015-02-01	ATTO	ECHAM-SALSA	26.702911	1.7141707	726.285187	254.0017086	23.601932
2015-02-02	ATTO	ECHAM-SALSA	28.161255	1.2837769	709.40665	238.2869627	22.096483
2015-02-03	ATTO	ECHAM-SALSA	29.4142305	1.5128619	733.49014055	391.50142185	18.6115321
2015-02-04	ATTO	ECHAM-SALSA	30.4263915	2.4885542000000003	705.2729150499999	395.23766005	43.30730525
2015-02-05	ATTO	ECHAM-SALSA	31.240784	2.8554269	575.2762375	263.6593137	79.52016535000001
2015-02-06	ATTO	ECHAM-SALSA	32.730956000000006	2.48909335	516.66783285	215.95847485	58.973541
2015-02-07	ATTO	ECHAM-SALSA	33.519135	4.017261	655.6604169999999	327.67426800000004	91.379864
2015-02-08	ATTO	ECHAM-SALSA	34.1274565	4.04492985	736.176211	356.88723000000005	107.46753325
2015-02-09	ATTO	ECHAM-SALSA	34.807190000000006	1.9831477	404.6280159	170.81892475	39.25277435
2015-02-10	ATTO	ECHAM-SALSA	33.820235999999994	1.7438618	425.87832435	190.5489768	29.427782
2016-02-03	ATTO	ECHAM-SALSA	32.468567	1.1526047	845.6250517999999	478.2542974	11.7099244
2016-02-04	ATTO	ECHAM-SALSA	32.1327815	1.55280345	1451.2840275	912.5166402	7.93939585
2016-02-05	ATTO	ECHAM-SALSA	29.190964	3.1483517	757.1555135	314.68728575	58.34306105
2016-02-06	ATTO	ECHAM-SALSA	30.710327	3.3162396	743.1000766000001	276.353851	94.278782
2016-03-17	ATTO	ECHAM-SALSA	35.306197999999995	4.018083600000001	655.7146027	284.7169197	104.3811947
2016-03-18	ATTO	ECHAM-SALSA	36.3967135	2.205909	562.85600715	239.80604715	54.33207385
2016-03-19	ATTO	ECHAM-SALSA	36.7193605	1.3352756	335.26433275	130.55616750000002	27.223961
2016-03-20	ATTO	ECHAM-SALSA	36.1002035	2.76114485	589.0104061	315.45228180000004	91.8541318
2016-03-21	ATTO	ECHAM-SALSA	35.866257000000004	3.4579067	852.8803562	456.2075285	98.3713845
2016-03-22	ATTO	ECHAM-SALSA	35.945465	2.85449985	724.382755	451.87681285	64.29813730000001
2016-03-23	ATTO	ECHAM-SALSA	36.598449	2.29862615	719.19907685	427.8581889	41.59645965
2016-03-24	ATTO	ECHAM-SALSA	36.189498	2.07437065	417.80340105	184.2327921	37.20440665
2016-03-25	ATTO	ECHAM-SALSA	36.90538	2.4589216	457.57736665	165.328927	66.71667199999999
2016-03-27	ATTO	ECHAM-SALSA	34.40625	3.4917812	687.35088	255.40546200000003	55.891192
2016-03-28	ATTO	ECHAM-SALSA	30.9277195	2.45926335	522.7992821	168.91477824999998	27.59004375
2016-03-29	ATTO	ECHAM-SALSA	28.0833895	0.91763195	459.053260815	118.20303439	19.10816735
2016-03-30	ATTO	ECHAM-SALSA	28.616028	0.5174231	330.3296678	66.8544778	10.28436341
2016-04-01	ATTO	ECHAM-SALSA	26.393371	0.396415635	212.6937515	43.25214425	2.8990385
2016-04-02	ATTO	ECHAM-SALSA	29.247513	1.4750674	353.0508587	108.5079659	29.8945551
2016-04-03	ATTO	ECHAM-SALSA	31.4450685	2.36381575	420.9389321	141.98110524999998	37.88457825
2016-04-04	ATTO	ECHAM-SALSA	32.237854	2.44313515	510.26986445	154.31995025	37.8418525
2016-04-05	ATTO	ECHAM-SALSA	28.9183955	0.5692108499999999	281.4094992	81.64683525000001	6.712305465
2016-04-06	ATTO	ECHAM-SALSA	30.2879795	0.88402659	374.5977216	118.4357966	11.03449955
2016-04-07	ATTO	ECHAM-SALSA	31.695282	1.4530677	364.99026955	133.28120305	23.0627143
2016-04-08	ATTO	ECHAM-SALSA	31.8025975	1.7993736	501.70438585	203.04010055	29.06710005
2016-04-09	ATTO	ECHAM-SALSA	31.1948095	1.88314305	673.9240034	255.16045735	35.4182593
2016-04-10	ATTO	ECHAM-SALSA	31.0958865	1.03187485	488.97954615	208.19672315	19.380476
2016-04-11	ATTO	ECHAM-SALSA	30.820862	1.069925	767.92391615	282.26452425	11.334008725
2016-04-12	ATTO	ECHAM-SALSA	29.510788	0.3727898899999999	413.0417374	187.1235799	5.0615185
2016-04-13	ATTO	ECHAM-SALSA	26.6434325	0.34124057	307.9949864	95.73790785	4.1265443
2016-04-14	ATTO	ECHAM-SALSA	25.5108645	0.255995795	210.78995616	47.76795344	6.23495231
2016-04-15	ATTO	ECHAM-SALSA	25.5336	0.336581985	244.39814865	54.77210465	6.2489981
2016-04-16	ATTO	ECHAM-SALSA	27.335938	0.81875265	455.0888528	108.8219254	10.3472602
2016-04-17	ATTO	ECHAM-SALSA	25.980438	0.549272475	243.5510928	49.4827528	4.7746494
2016-04-18	ATTO	ECHAM-SALSA	25.162598	0.7945148	314.2328034	77.9493973	10.6516754
2016-04-19	ATTO	ECHAM-SALSA	25.8532565	0.762858	253.39756145	61.3762351	11.4655986
2016-04-20	ATTO	ECHAM-SALSA	25.795776	0.61904603	319.5681313	65.2263045	9.7901805
2016-04-21	ATTO	ECHAM-SALSA	26.661987	0.90435392	457.32232105	111.58116075	14.7833823
2016-04-22	ATTO	ECHAM-SALSA	26.332367	0.480430585	363.3008814	56.6111404	8.107759899999998
2016-04-23	ATTO	ECHAM-SALSA	26.426666	0.731213025	510.7143406	95.6391144	13.5070655
2016-04-24	ATTO	ECHAM-SALSA	25.9840085	0.217083705	182.0823321	41.8781006	2.2100477
2016-04-25	ATTO	ECHAM-SALSA	25.522659	0.252796545	230.3643419	51.566698385	2.75257085
2016-04-26	ATTO	ECHAM-SALSA	25.296585	0.308113025	146.08731345	46.06259595	3.25930805
2016-04-27	ATTO	ECHAM-SALSA	24.922058	0.50112908	227.50022655	66.05487199999999	5.435818299999999
2016-04-28	ATTO	ECHAM-SALSA	25.784363	0.6491191	254.86893606	73.45305006	7.601530800000001
2017-03-18	ATTO	ECHAM-SALSA	23.91951	0.9834574	476.8037371	73.34967095	16.0023663
2017-03-19	ATTO	ECHAM-SALSA	24.7379455	1.058267	343.2520395	90.13955515	22.94731955
2017-03-20	ATTO	ECHAM-SALSA	26.141968	1.5261414	439.0907339	111.2499539	28.5563239
2017-03-21	ATTO	ECHAM-SALSA	26.603882	1.2903285	374.55544345	95.15992975	24.10601715
2017-03-22	ATTO	ECHAM-SALSA	27.980042	1.0620209	293.341622	73.912786	21.6454422
2017-03-23	ATTO	ECHAM-SALSA	26.940445	1.35481255	332.9925912	86.9094048	26.386568685
2017-03-24	ATTO	ECHAM-SALSA	27.606949	2.200558	348.94225065	97.1662152	36.177183
2017-03-25	ATTO	ECHAM-SALSA	26.20021	1.7736712	351.37591565	109.45493705	27.86192555
2017-03-26	ATTO	ECHAM-SALSA	25.47519	1.6732467	438.2986335	120.852864	25.703872
2017-03-27	ATTO	ECHAM-SALSA	27.152618500000003	1.3815536	370.254051225	112.425669225	26.6373963
2017-03-28	ATTO	ECHAM-SALSA	25.966614	1.4423192	286.87983295	89.3212575	25.7752585
2017-03-29	ATTO	ECHAM-SALSA	25.1735535	1.0654385	333.247969115	92.205775365	21.515323365
2017-03-30	ATTO	ECHAM-SALSA	25.49942	0.7897267	446.16130658	115.42924658	21.9361176
2017-04-01	ATTO	ECHAM-SALSA	27.3271635	2.44746395	376.87284515	90.23944265	29.22167915
2017-04-02	ATTO	ECHAM-SALSA	27.4702145	2.53114365	451.6544766	112.8160124	37.7913384
2017-04-03	ATTO	ECHAM-SALSA	27.90799	3.6286306	444.600231	157.96642899999998	65.1997174
2017-04-04	ATTO	ECHAM-SALSA	27.5191345	4.9079952	560.7087371999999	233.1033658	95.4838433
2017-04-05	ATTO	ECHAM-SALSA	26.6013795	3.1411884	587.4915793499999	165.62418655	65.93718675
2017-04-06	ATTO	ECHAM-SALSA	26.037735	1.96421545	594.23269835	169.26501335	37.4151222
2017-04-07	ATTO	ECHAM-SALSA	26.2885285	1.2620501	279.127771	83.86125849999999	19.8411916
2017-04-08	ATTO	ECHAM-SALSA	25.2214815	0.6499363	248.15496415	63.3550757	14.28119737
2017-04-09	ATTO	ECHAM-SALSA	24.784134	0.7581017999999999	439.76654588	90.97129138	16.80543918
2017-04-10	ATTO	ECHAM-SALSA	23.977768	1.00827247	507.95288975	109.108712595	19.2332468
2017-04-11	ATTO	ECHAM-SALSA	23.86116	0.99893015	550.3748243	126.52463012	20.726472450000003
2014-03-11	ATTO	NorESM	25.1852115	6.099611946857028	3757.682183442884	2158.70227060741	116.2568541889573
2014-03-12	ATTO	NorESM	24.757385	4.269719812160233	3600.4719530003185	1656.7644648719497	53.63204525152853
2014-03-13	ATTO	NorESM	26.3216095	6.726477197099788	4872.9133722113	2533.494752421404	91.29290769087324
2014-03-14	ATTO	NorESM	24.1383515	4.635559355970635	3952.383233620102	1792.0798898158123	54.243422710181335
2014-03-15	ATTO	NorESM	23.861374	5.483295609745906	3996.102418648573	2099.21315859103	74.98263847480482
2014-03-16	ATTO	NorESM	24.44397	5.318260868610452	3444.584644537688	1953.5677400191944	97.40634442979166
2014-03-17	ATTO	NorESM	23.890076	3.88562205146139	2900.0163237073857	1486.895584427269	51.19732489399469
2014-03-18	ATTO	NorESM	25.0721285	5.119444721561658	3306.5717894755307	1735.192344154037	84.07768273165888
2014-03-19	ATTO	NorESM	24.71817	5.407221947265751	4016.719970933692	1732.096279409927	93.38165500707466
2014-03-20	ATTO	NorESM	25.2801815	4.781456381161252	3426.085519900597	1708.927505117893	72.219979673355
2014-03-22	ATTO	NorESM	25.317108	5.893205436797542	3555.538737688231	1463.4421962560168	162.48014324355344
2014-03-23	ATTO	NorESM	25.261566	7.244594348111774	3977.81871420329	1976.05086797796	168.63359818131855
2014-03-25	ATTO	NorESM	23.543762	4.773247533113595	2802.789708766698	1668.611396347723	77.72256155108185
2014-03-29	ATTO	NorESM	25.22879	10.08742584394217	3912.9005034322768	2819.157955840653	277.46423966498975
2014-03-30	ATTO	NorESM	27.9484865	8.685090640944969	4536.73634085744	2803.053148357504	166.11114792882557
2014-03-31	ATTO	NorESM	25.87555	8.962918690058599	5177.7600567306135	2976.3658207166773	159.22064819095135
2014-04-01	ATTO	NorESM	23.423172	3.1053824347411	2406.832452582937	1144.068068865579	55.96785676999789
2014-04-02	ATTO	NorESM	23.2299655	4.077250782251865	2792.8902558346163	1436.473808849733	63.57157648662957
2014-04-23	ATTO	NorESM	24.247925	6.412167822392388	4301.287882626641	2391.3016560504825	90.03886893902167
2014-04-24	ATTO	NorESM	25.5520175	4.153500943402614	3237.752989065547	1523.9009677987235	49.81907986435196
2014-04-25	ATTO	NorESM	24.397705	6.316303090544369	4229.751391051743	2385.3125443866425	98.16867299706142
2014-04-26	ATTO	NorESM	24.9463805	4.215283026415065	2919.5846881962225	1577.5173660047	61.44844995571033
2014-04-27	ATTO	NorESM	24.779175	3.4503318274059938	2559.500532754313	1170.948226045453	49.54083817203047
2014-04-28	ATTO	NorESM	24.078888	8.03481306519994	4049.001539828545	2591.5019850535846	174.1586459280287
2014-04-29	ATTO	NorESM	23.9664	6.682536076142586	3761.389962867099	2327.19292265051	128.35393951980686
2014-04-30	ATTO	NorESM	23.7080385	4.023014837060655	2903.925187441563	1522.858912817199	59.86927296938404
2015-02-01	ATTO	NorESM	24.447327	16.23874747253294	6553.144008619184	4740.03692347375	426.3604427724521
2015-02-02	ATTO	NorESM	25.154053	6.338414829433756	4768.415790477723	2213.687979592507	86.02762048938361
2015-02-03	ATTO	NorESM	26.492813	6.672250044972795	4847.260284111737	2245.721402595327	103.60828003519951
2015-02-04	ATTO	NorESM	28.9562225	9.710358255140484	5615.186165715336	3159.4462951152027	178.61470151296726
2015-02-05	ATTO	NorESM	27.7553255	12.375559968384657	6132.641817889926	3769.5489919260745	270.2041489830236
2015-02-06	ATTO	NorESM	29.5321655	12.352402242973852	5652.285692830508	3691.719367420864	279.997647257385
2015-02-07	ATTO	NorESM	30.359894	15.114438877892516	5964.169411362194	4382.909273261493	384.8981010965522
2015-02-08	ATTO	NorESM	29.524048	15.858149532981734	6157.904545595249	4617.865511130232	396.5699173730016
[truncated: 386 more rows]
