# Supplementary material for: Process-evaluation of forest aerosol-cloud-climate feedback shows clear evidence from observations and large uncertainty in models
Source: Nat Commun. 2024 Feb 7;15:969. doi: 10.1038/s41467-024-45001-y (PMC10850362; doi:10.1038/s41467-024-45001-y)
Supplement: Supplementary file 3 — Source Data [file 41467_2024_45001_MOESM3_ESM.zip › SourceData/# README.md]

# Source data for 'Process-evaluation of forest aerosol-cloud-climate feedback shows clear evidence from observations and large uncertainty in models', Blichner et al (2023)


File [Fig2Fig3.csv](Fig2Fig3.csv) contains the data plotted in Figures 2 and 3. 
- Columns: 
  - time: Data (data is daily medians)
  - station: ATTO or SMR
  - data_source:  What source the data is from. Can be: Observations, NorESM, UKESM, ECHAM-SALSA or EC-Earth. 
  - T [deg C]: temperature in celcius
  - Organic aerosol mass [ugm-3],
  - N50 [#cm-3]: Number concentration of particles larger than 50 nm (for ATTO this refers to up to 500 nm )
  - N100 [#cm-3]: Number concentration of particles larger than 100 nm (for ATTO this refers to up to 500 nm )
  - N200 [#cm-3]: Number concentration of particles larger than 200 nm (for ATTO this refers to up to 500 nm )


File [Fig4Fig5.csv](Fig4Fig5.csv) contains the data plotted in Figures 4 and 5.
- Columns:
  - time: Date (data is in daily daytime medians)
  - lat: Latitude in degrees N
  - lon: Longitude in degrees E
  - OA [ugm-3]: Organic aerosol mass concentration
  - COT []: Cloud optical thickness
  - r_eff [um]: Cloud droplet effective radius in micro meter
  - station: Station around which the data is from. Can be SMR or ATTO.
  - data_source: What source the data is from. Can be: Observations, NorESM, UKESM, ECHAM-SALSA or EC-Earth.

Both files are comma-separated with self-explanatory column names 
